# Supplementary material for: Polyunsaturated Fatty Acids Level and Bone Mineral Density: A Two-Sample Mendelian Randomization Study
Source: Front Endocrinol (Lausanne). 2022 Jul 8;13:858851. doi: 10.3389/fendo.2022.858851 (PMC9304696; doi:10.3389/fendo.2022.858851)
Supplement: Supplementary file 2 [file DataSheet_2.xlsx]

## Sheet: Table S1
Table S1. Detailed characteristics of GWAS associated with exposures and outcomes in the study.
Traits	Author	Year	Sample size	Data source	Race
Omega-3 fatty acids	Nightingale Health UK Biobank Initiative [1]	2020	114999	UKB	European
Omega-6 fatty acids	Nightingale Health UK Biobank Initiative [1]	2020	114999	UKB	European
Ratio of omega-6 fatty acids to omega-3 fatty acids	Nightingale Health UK Biobank Initiative [1]	2020	114999	UKB	European
FN-BMD	Zheng et al. [2]	2015	49988	GEFOS	European
LS-BMD	Zheng et al. [2]	2015	44731	GEFOS	European
FA-BMD	Zheng et al. [2]	2015	10805	GEFOS	European
TB-BMD	Medina-Gomez et al. [3]	2018	56284	NA	European+African American+Mixed background
References
[1] Sudlow C, Gallacher J, Allen N,et al. UK biobank: an open access resource for identifying the causes of a wide range of complex diseases of middle and old age. PLoS Med. 2015;12(3):e1001779.
[2] Zheng HF, Forgetta V, Hsu YH, et al. Whole-genome sequencing identifies EN1 as a determinant of bone density and fracture. Nature. 2015;526(7571):112-117.
[3] Medina-Gomez C, Kemp JP, Trajanoska K,et al. Life-Course Genome-wide Association Study Meta-analysis of Total Body BMD and Assessment of Age-Specific Effects. Am J Hum Genet. 2018;102(1):88-102.

## Sheet: Table S2
Table S2. Characteristics of individual SNPs used in the MR analysis of causal effects of omega3 on BMD.
Outcomes	SNPs	chr	pos	effect allele	other allele	beta.exposure	eaf.exposure	se.exposure	r2	F	pval.exposure	beta.outcome	eaf.outcome	se.outcome	pval.outcome
LS-BMD	rs10184054	2	21203877	G	C	-0.0361462	0.224107	0.00486548	0.00123234	55.1893	5.6e-15	0.00896	0.279554	0.010378	0.399121
	rs10455872	6	161010118	G	A	-0.0629576	0.078988	0.00753435	0.00155854	69.8209	2.8e-17	0.010284	0.05179	0.017776	0.57207
	rs11563251	2	234679384	T	C	0.0349727	0.110601	0.00647476	0.000651807	29.1737	3.2e-08	-0.017361	0.149483	0.01458	0.244832
	rs1167998	1	62931632	A	C	0.0713574	0.644674	0.00425038	0.00626161	281.84	3.6e-66	-0.003718	0.601671	0.009455	0.700964
	rs11681659	2	136820960	T	C	-0.0251255	0.716465	0.004486	0.000700806	31.3683	2e-08	-0.001006	0.500955	0.01166	0.932822
	rs12226389	11	61823630	C	T	-0.050608	0.18582	0.00524839	0.00207432	92.9751	1.1e-22	-0.014243	0.238584	0.011229	0.215411
	rs13424225	2	241214158	T	G	0.0221268	0.449809	0.00408591	0.000655189	29.3251	2.2e-08	0.002429	0.446619	0.00889	0.7896
	rs143355652	11	61453822	T	C	-0.154138	0.010467	0.0204073	0.00127376	57.0465	9.4e-14	-0.046421	0.00922832	0.046975	0.33447
	rs144018203	11	116916060	C	G	0.107134	0.010653	0.02049	0.000610797	27.337	4.2e-08	0.007705	0.00787589	0.050129	0.880662
	rs3018731	11	61248776	G	A	-0.0353357	0.717549	0.00456603	0.00133709	59.8867	2e-14	0.005093	0.732936	0.010632	0.63994
	rs34663616	15	58569330	A	C	0.0356728	0.137654	0.00602277	0.000783669	35.0802	4.4e-10	-0.00378	0.118377	0.013446	0.783664
	rs35135293	2	20363666	T	C	-0.0208868	0.51675	0.00408348	0.000584548	26.1616	3.9e-08	0.002721	0.501114	0.008823	0.7633
	rs4860987	4	69491284	T	A	0.0463493	0.258609	0.00491057	0.0019877	89.0847	1.2e-21	-0.019173	0.207955	0.016146	0.246123
	rs629301	1	109818306	T	G	0.0382887	0.778033	0.00488385	0.00137218	61.4607	1.3e-14	-0.02509	0.775895	0.010426	0.0187811
	rs633695	15	58725839	G	A	0.0840069	0.292348	0.00448287	0.00778956	351.154	9.1e-80	-0.000331	0.349642	0.009561	0.973038
	rs6693447	1	2330190	G	T	0.0229488	0.461686	0.00407772	0.00070757	31.6713	4.8e-09	-0.017454	0.415593	0.008867	0.0545607
	rs6882345	5	156397673	A	G	0.0288844	0.632863	0.00421159	0.00105044	47.0343	1.9e-13	-0.009217	0.617263	0.009004	0.317455
	rs73109460	7	44785800	A	G	-0.0349475	0.123622	0.006216	0.000706147	31.6075	9.2e-10	0.002001	0.0960223	0.015006	0.896361
	rs7924036	10	65191645	T	G	0.0233527	0.504205	0.00406452	0.00073744	33.0093	5.5e-10	0.00021	0.493238	0.008817	0.981389
	rs7970695	12	121423376	A	G	-0.0253039	0.620549	0.00419603	0.000812337	36.3646	1.2e-10	0.000395	0.607319	0.008976	0.965701
	rs9304381	18	47158234	T	C	0.0528854	0.818434	0.00527814	0.00223938	100.39	5.2e-24	0.02065	0.799443	0.01149	0.0792282
	rs964184	11	116648917	C	G	-0.116637	0.867229	0.00596503	0.00847505	382.321	8.9e-87	0.013717	0.831344	0.012593	0.287418
FN-BMD	rs10184054	2	21203877	G	C	-0.0361462	0.224107	0.00486548	0.00110288	55.1895	5.6e-15	-0.010954	0.279554	0.008946	0.230853
	rs10455872	6	161010118	G	A	-0.0629576	0.078988	0.00753435	0.00139487	69.8212	2.8e-17	-0.003335	0.05179	0.015282	0.830894
	rs11563251	2	234679384	T	C	0.0349727	0.110601	0.00647476	0.0005833	29.1738	3.2e-08	-0.012115	0.149483	0.012544	0.344671
	rs1167998	1	62931632	A	C	0.0713574	0.644674	0.00425038	0.0056068	281.842	3.6e-66	0.002455	0.601671	0.008022	0.764599
	rs11681659	2	136820960	T	C	-0.0251255	0.716465	0.004486	0.000627152	31.3685	2e-08	-0.000344	0.500955	0.009542	0.971825
	rs12226389	11	61823630	C	T	-0.050608	0.18582	0.00524839	0.00185658	92.9756	1.1e-22	-0.011302	0.238584	0.009633	0.250971
	rs13424225	2	241214158	T	G	0.0221268	0.449809	0.00408591	0.000586326	29.3253	2.2e-08	0.004253	0.446619	0.007673	0.58763
	rs143355652	11	61453822	T	C	-0.154138	0.010467	0.0204073	0.00113995	57.0468	9.4e-14	0.059882	0.00922832	0.040803	0.15099
	rs144018203	11	116916060	C	G	0.107134	0.010653	0.02049	0.000546597	27.3372	4.2e-08	0.005298	0.00787589	0.041804	0.901283
	rs3018731	11	61248776	G	A	-0.0353357	0.717549	0.00456603	0.00119664	59.887	2e-14	-0.003698	0.732936	0.00912	0.691602
	rs34663616	15	58569330	A	C	0.0356728	0.137654	0.00602277	0.000701312	35.0804	4.4e-10	0.002678	0.118377	0.011507	0.819836
	rs35135293	2	20363666	T	C	-0.0208868	0.51675	0.00408348	0.000523106	26.1617	3.9e-08	0.010977	0.501114	0.007579	0.156433
	rs4860987	4	69491284	T	A	0.0463493	0.258609	0.00491057	0.00177903	89.0851	1.2e-21	0.01809	0.207955	0.01288	0.169329
	rs629301	1	109818306	T	G	0.0382887	0.778033	0.00488385	0.00122805	61.4609	1.3e-14	0.000684	0.775895	0.008968	0.940461
	rs633695	15	58725839	G	A	0.0840069	0.292348	0.00448287	0.00697608	351.156	9.1e-80	0.003608	0.349642	0.008522	0.678664
	rs6693447	1	2330190	G	T	0.0229488	0.461686	0.00407772	0.000633205	31.6714	4.8e-09	0.000775	0.415593	0.007648	0.920971
	rs6882345	5	156397673	A	G	0.0288844	0.632863	0.00421159	0.00094007	47.0346	1.9e-13	0.006117	0.617263	0.007735	0.43906
	rs73109460	7	44785800	A	G	-0.0349475	0.123622	0.006216	0.000631931	31.6077	9.2e-10	-0.001497	0.0960223	0.013752	0.915169
	rs7924036	10	65191645	T	G	0.0233527	0.504205	0.00406452	0.000659938	33.0095	5.5e-10	-0.009514	0.493238	0.007545	0.217243
	rs7970695	12	121423376	A	G	-0.0253039	0.620549	0.00419603	0.000726969	36.3647	1.2e-10	-0.001575	0.607319	0.00769	0.841138
	rs9304381	18	47158234	T	C	0.0528854	0.818434	0.00527814	0.00200435	100.39	5.2e-24	0.001067	0.799443	0.009846	0.915512
	rs964184	11	116648917	C	G	-0.116637	0.867229	0.00596503	0.00759054	382.323	8.9e-87	0.015069	0.831344	0.010813	0.172672
FA-BMD	rs10184054	2	21203877	G	C	-0.0361462	0.224107	0.00486548	0.00508202	55.1815	5.6e-15	0.010663	0.279554	0.018679	0.575667
	rs10455872	6	161010118	G	A	-0.0629576	0.078988	0.00753435	0.0064207	69.8111	2.8e-17	0.045705	0.05179	0.030105	0.136579
	rs11563251	2	234679384	T	C	0.0349727	0.110601	0.00647476	0.00269287	29.1696	3.2e-08	-0.014241	0.149483	0.025239	0.580099
	rs1167998	1	62931632	A	C	0.0713574	0.644674	0.00425038	0.0254223	281.801	3.6e-66	0.013796	0.601671	0.017066	0.428007
	rs11681659	2	136820960	T	C	-0.0251255	0.716465	0.004486	0.00289486	31.3639	2e-08	0.012119	0.500955	0.022908	0.603979
	rs117143374	21	40555561	C	T	-0.0370966	0.142254	0.005847	0.00371161	40.2459	2.2e-10	-0.017209	0.110422	0.022865	0.460548
	rs12226389	11	61823630	C	T	-0.050608	0.18582	0.00524839	0.00853179	92.9621	1.1e-22	-0.009035	0.238584	0.02008	0.65909
	rs13424225	2	241214158	T	G	0.0221268	0.449809	0.00408591	0.00270681	29.321	2.2e-08	-0.016055	0.446619	0.01565	0.31446
	rs143355652	11	61453822	T	C	-0.154138	0.010467	0.0204073	0.00525214	57.0385	9.4e-14	0.029272	0.00922832	0.074384	0.699613
	rs144018203	11	116916060	C	G	0.107134	0.010653	0.02049	0.00252376	27.3332	4.2e-08	0.018996	0.00787589	0.082551	0.821478
	rs182611493	19	19458388	G	A	-0.209571	0.012519	0.0195777	0.0104938	114.567	1.1e-27	0.152862	0.0089101	0.089255	0.0930979
	rs3018731	11	61248776	G	A	-0.0353357	0.717549	0.00456603	0.00551219	59.8783	2e-14	0.031103	0.732936	0.018593	0.100958
	rs34663616	15	58569330	A	C	0.0356728	0.137654	0.00602277	0.0032363	35.0753	4.4e-10	-0.001855	0.118377	0.023617	0.938576
	rs35135293	2	20363666	T	C	-0.0208868	0.51675	0.00408348	0.0024155	26.1579	3.9e-08	-0.008426	0.501114	0.01574	0.599693
	rs4860987	4	69491284	T	A	0.0463493	0.258609	0.00491057	0.00817771	89.0722	1.2e-21	0.007456	0.207955	0.029158	0.802018
	rs629301	1	109818306	T	G	0.0382887	0.778033	0.00488385	0.00565625	61.452	1.3e-14	-0.024821	0.775895	0.01872	0.193554
	rs633695	15	58725839	G	A	0.0840069	0.292348	0.00448287	0.0314777	351.105	9.1e-80	0.013992	0.349642	0.017204	0.425172
	rs6693447	1	2330190	G	T	0.0229488	0.461686	0.00407772	0.00292273	31.6668	4.8e-09	0.000609	0.415593	0.01541	0.969092
	rs6882345	5	156397673	A	G	0.0288844	0.632863	0.00421159	0.00433434	47.0277	1.9e-13	0.008801	0.617263	0.015992	0.589502
	rs73109460	7	44785800	A	G	-0.0349475	0.123622	0.006216	0.00291687	31.6031	9.2e-10	-0.034315	0.0960223	0.027284	0.217488
	rs7924036	10	65191645	T	G	0.0233527	0.504205	0.00406452	0.00304583	33.0047	5.5e-10	-0.018794	0.493238	0.0159	0.246437
	rs7970695	12	121423376	A	G	-0.0253039	0.620549	0.00419603	0.00335439	36.3595	1.2e-10	-0.001743	0.607319	0.016227	0.916077
	rs9304381	18	47158234	T	C	0.0528854	0.818434	0.00527814	0.00920595	100.376	5.2e-24	0.009202	0.799443	0.020019	0.652211
	rs964184	11	116648917	C	G	-0.116637	0.867229	0.00596503	0.034176	382.267	8.9e-87	0.022693	0.831344	0.022449	0.321575
TB-BMD	rs10184054	2	21203877	G	C	-0.0361462	0.224107	0.00486548	0.000979633	55.1898	5.6e-15	0.0148	0.2411	0.0067	0.02651
	rs10455872	6	161010118	G	A	-0.0629576	0.078988	0.00753435	0.00123903	69.8215	2.8e-17	-0.023	0.0659	0.0127	0.0711803
	rs11230829	11	61701898	G	A	-0.102959	0.027786	0.0148212	0.000856653	48.2555	3.4e-12	0.0079	0.028	0.0493	0.8723
	rs1132899	19	45448036	C	T	0.0270834	0.509603	0.00410188	0.000773961	43.5938	8.6e-11	0.013	0.5238	0.0061	0.03264
	rs11563251	2	234679384	T	C	0.0349727	0.110601	0.00647476	0.000518085	29.174	3.2e-08	0.0007	0.1187	0.0092	0.9359
	rs1167998	1	62931632	A	C	0.0713574	0.644674	0.00425038	0.00498274	281.843	3.6e-66	-0.0111	0.6367	0.006	0.0648694
	rs11681659	2	136820960	T	C	-0.0251255	0.716465	0.004486	0.000557037	31.3686	2e-08	0.0062	0.6008	0.0069	0.3697
	rs117143374	21	40555561	C	T	-0.0370966	0.142254	0.005847	0.000714672	40.2519	2.2e-10	-0.0137	0.128	0.0086	0.1091
	rs117733303	6	160922870	G	A	-0.115945	0.018513	0.0150731	0.00105017	59.1675	1.4e-15	0.0017	0.0266	0.0212	0.9345
	rs12226389	11	61823630	C	T	-0.050608	0.18582	0.00524839	0.00164924	92.976	1.1e-22	-0.0079	0.2011	0.0074	0.2889
	rs13424225	2	241214158	T	G	0.0221268	0.449809	0.00408591	0.000520773	29.3254	2.2e-08	-0.0038	0.441	0.0059	0.519501
	rs143355652	11	61453822	T	C	-0.154138	0.010467	0.0204073	0.00101257	57.047	9.4e-14	0.0028	0.0103	0.035	0.9352
	rs144018203	11	116916060	C	G	0.107134	0.010653	0.02049	0.000485484	27.3373	4.2e-08	-0.0286	0.0094	0.0411	0.487401
	rs157592	19	45424514	C	A	0.0284296	0.185267	0.00536368	0.000498901	28.0931	3.6e-09	0.0244	0.1617	0.0167	0.1431
	rs1672811	16	15501099	C	T	0.0251849	0.748488	0.0046967	0.000510609	28.7527	3e-08	-0.0017	0.7285	0.0066	0.7947
	rs1800978	9	107665978	G	C	-0.0373414	0.123991	0.00619432	0.000645251	36.3395	5.2e-09	-0.0067	0.1229	0.0087	0.4426
	rs182611493	19	19458388	G	A	-0.209571	0.012519	0.0195777	0.00203175	114.584	1.1e-27	0.0588	0.0129	0.0484	0.2251
	rs3018731	11	61248776	G	A	-0.0353357	0.717549	0.00456603	0.00106293	59.8873	2e-14	0.0095	0.7352	0.0072	0.1895
	rs34663616	15	58569330	A	C	0.0356728	0.137654	0.00602277	0.000622911	35.0806	4.4e-10	0.004	0.1251	0.0094	0.6712
	rs35135293	2	20363666	T	C	-0.0208868	0.51675	0.00408348	0.000464618	26.1618	3.9e-08	-0.0038	0.5173	0.0057	0.5028
	rs4860987	4	69491284	T	A	0.0463493	0.258609	0.00491057	0.00158034	89.0855	1.2e-21	0.0031	0.2585	0.01	0.752
	rs55891451	10	96728169	C	A	0.0341853	0.201728	0.00508075	0.000803691	45.2697	4.6e-12	0.0036	0.1983	0.0147	0.8053
	rs58542926	19	19379549	T	C	-0.171666	0.074383	0.00775231	0.00863683	490.333	1.4e-113	0.0124	0.0751	0.0111	0.2638
	rs629301	1	109818306	T	G	0.0382887	0.778033	0.00488385	0.00109083	61.4612	1.3e-14	-0.0205	0.7716	0.0068	0.00246502
	rs633695	15	58725839	G	A	0.0840069	0.292348	0.00448287	0.00620057	351.158	9.1e-80	-0.0013	0.3071	0.0062	0.8395
	rs6601924	10	5247302	C	T	0.0350603	0.845765	0.00563873	0.000686413	38.6592	8.5e-10	-0.006	0.8457	0.0079	0.4463
	rs6693447	1	2330190	G	T	0.0229488	0.461686	0.00407772	0.000562414	31.6716	4.8e-09	0.0101	0.4471	0.0058	0.0814104
	rs6882345	5	156397673	A	G	0.0288844	0.632863	0.00421159	0.000835001	47.0348	1.9e-13	-0.0026	0.6218	0.0059	0.6531
	rs73109460	7	44785800	A	G	-0.0349475	0.123622	0.006216	0.000561282	31.6078	9.2e-10	0.0088	0.106	0.0097	0.3668
	rs737338	19	11347657	T	C	-0.0726631	0.035186	0.0110354	0.000769719	43.3547	3.5e-11	0.0057	0.0648	0.0139	0.6818
	rs77960347	18	47109955	G	A	0.161749	0.013239	0.0177574	0.00147197	82.9677	7.2e-22	0.0064	0.0133	0.0267	0.8105
	rs7819706	8	19844415	G	A	-0.0396447	0.118291	0.00628878	0.00070558	39.7395	1.8e-10	-0.0063	0.1296	0.0086	0.4628
	rs7924036	10	65191645	T	G	0.0233527	0.504205	0.00406452	0.00058616	33.0096	5.5e-10	-0.0021	0.5004	0.0057	0.710699
	rs7970695	12	121423376	A	G	-0.0253039	0.620549	0.00419603	0.000645702	36.3649	1.2e-10	0.0045	0.6144	0.0058	0.4438
	rs9304381	18	47158234	T	C	0.0528854	0.818434	0.00527814	0.00178054	100.391	5.2e-24	0.0082	0.8104	0.0073	0.2618
	rs964184	11	116648917	C	G	-0.116637	0.867229	0.00596503	0.00674718	382.324	8.9e-87	0.0107	0.8543	0.0082	0.1916

## Sheet: Table S3
Table S3. Characteristics of individual SNPs used in the MR analysis of causal effects of omega6 on BMD.
Outcomes	SNPs	chr	pos	effect allele	other allele	beta.exposure	eaf.exposure	se.exposure	r2	F	pval.exposure	beta.outcome	eaf.outcome	se.outcome	pval.outcome
LS-BMD	rs1002687	1	62963737	A	G	0.090971	0.644748	0.00421287	0.0103166	466.262	1e-107	-0.003283	0.60358	0.009466	0.734857
	rs1081105	19	45412955	C	A	0.118778	0.027624	0.0123322	0.00206958	92.7623	1.80011e-22	0.049553	0.0280032	0.028974	0.094855
	rs141469619	11	116714293	G	A	0.110551	0.01014	0.0213113	0.000601223	26.9083	1.40001e-08	0.062387	0.00779634	0.054083	0.259889
	rs142158911	19	11190534	A	G	-0.0944019	0.116705	0.00631781	0.00496658	223.259	5.19996e-52	-0.02567	0.104853	0.01492	0.0928945
	rs261290	15	58678720	C	T	-0.0965507	0.654653	0.00425095	0.0114012	515.845	1e-116	0.013174	0.652665	0.009198	0.161827
	rs2740488	9	107661742	C	A	-0.0501345	0.265321	0.00457926	0.00267246	119.857	5.40008e-28	-0.008492	0.286476	0.009938	0.403967
	rs35603463	6	32531745	C	T	0.0336386	0.566969	0.00484067	0.00107842	48.2887	4.60002e-10	-0.022378	0.783691	0.015593	0.161011
	rs3770586	2	169828995	T	C	-0.0229674	0.48397	0.00405156	0.000717891	32.1336	7.10003e-09	-0.003839	0.465155	0.008846	0.671703
	rs3817335	11	47643891	A	T	-0.0277621	0.350559	0.00421464	0.000969067	43.3875	9.79941e-12	-0.011344	0.321639	0.00935	0.236039
	rs4299376	2	44072576	T	G	-0.0353905	0.676279	0.00431976	0.00149828	67.1173	1.10002e-16	0.004733	0.729753	0.009501	0.626614
	rs4439799	17	45781599	T	C	0.0224228	0.502274	0.00404559	0.000686292	30.7183	1.29999e-08	0.011404	0.474861	0.008887	0.210069
	rs4704210	5	74635225	C	G	0.0467287	0.374212	0.00416788	0.00280227	125.695	6.09958e-30	-0.013818	0.404932	0.013913	0.332036
	rs4860948	4	69340991	A	T	0.027907	0.244353	0.00470731	0.000785111	35.1448	1.89998e-09	-0.025107	0.212967	0.016117	0.128134
	rs534417	1	23784965	G	A	0.0390397	0.875005	0.00607823	0.000921403	41.2515	9.30037e-11	0.001931	0.780509	0.013084	0.88537
	rs5754102	22	21916272	A	C	-0.0316	0.183245	0.00527441	0.000801806	35.8928	9.90011e-10	-0.017529	0.187669	0.040015	0.668797
	rs633695	15	58725839	G	A	0.0725178	0.292348	0.00445048	0.00590061	265.495	1.29987e-59	-0.000331	0.349642	0.009561	0.973038
	rs6471717	8	59377357	A	G	-0.0290285	0.663091	0.00427754	0.0010285	46.0513	4.00037e-12	0.019958	0.692601	0.009349	0.0371014
	rs6547409	2	21190209	T	C	-0.0813514	0.051258	0.00924809	0.0017269	77.376	2.39994e-20	0.020629	0.0438345	0.020014	0.314092
	rs6602911	13	114547372	T	C	0.0257493	0.360079	0.00420044	0.000839398	37.577	1.29999e-09	-0.009084	0.436993	0.009339	0.34211
	rs6882345	5	156397673	A	G	0.0448784	0.632863	0.00417905	0.00257154	115.319	1.20005e-27	-0.009217	0.617263	0.009004	0.317455
	rs6934962	6	116322349	T	C	0.0228258	0.400489	0.00411241	0.000688259	30.8063	2.19999e-08	0.014058	0.411058	0.00891	0.123299
	rs6938647	6	160986915	C	A	-0.0481657	0.782336	0.00494853	0.00211347	94.7336	1.9002e-23	-0.001831	0.837232	0.011018	0.871083
	rs7139079	12	121415293	A	G	-0.0297379	0.592501	0.00411541	0.00116595	52.2126	3.29989e-13	-0.001391	0.561655	0.008916	0.878851
	rs72997616	11	75474195	A	C	-0.051564	0.094064	0.00694288	0.0012316	55.1562	1.59993e-13	0.015919	0.116229	0.014496	0.283476
	rs7750288	6	160400147	G	A	0.0249212	0.285011	0.00446247	0.000696748	31.1866	1.29999e-08	0.015151	0.239141	0.009964	0.137519
	rs870526	2	20369562	T	C	-0.0318914	0.521426	0.00403955	0.00139145	62.3249	7.70016e-16	-0.00036	0.550756	0.008769	0.967967
	rs9295128	6	160751531	T	G	-0.196375	0.016833	0.0159543	0.00337551	151.495	3.40017e-36	0.052091	0.0124105	0.037374	0.173419
	rs9304381	18	47158234	T	C	0.0702336	0.818434	0.00523609	0.00400612	179.91	7.19946e-42	0.02065	0.799443	0.01149	0.0792282
	rs964184	11	116648917	C	G	-0.138896	0.867229	0.00594434	0.0120585	545.95	1.099e-125	0.013717	0.831344	0.012593	0.287418
FN-BMD	rs1002687	1	62963737	A	G	0.090971	0.644748	0.00421287	0.0092417	466.265	1e-107	0.002539	0.60358	0.008028	0.756964
	rs1081105	19	45412955	C	A	0.118778	0.027624	0.0123322	0.00185234	92.7627	1.80011e-22	0.025828	0.0280032	0.025079	0.313597
	rs141469619	11	116714293	G	A	0.110551	0.01014	0.0213113	0.000538029	26.9084	1.40001e-08	0.028715	0.00779634	0.044911	0.531593
	rs142158911	19	11190534	A	G	-0.0944019	0.116705	0.00631781	0.00444659	223.26	5.19996e-52	-0.004838	0.104853	0.012833	0.712259
	rs261290	15	58678720	C	T	-0.0965507	0.654653	0.00425095	0.0102144	515.848	1e-116	0.004739	0.652665	0.007908	0.557641
	rs2740488	9	107661742	C	A	-0.0501345	0.265321	0.00457926	0.00239209	119.858	5.40008e-28	-0.012039	0.286476	0.00849	0.165285
	rs35603463	6	32531745	C	T	0.0336386	0.566969	0.00484067	0.000965117	48.2889	4.60002e-10	-0.012037	0.783691	0.013895	0.396641
	rs3770586	2	169828995	T	C	-0.0229674	0.48397	0.00405156	0.000642442	32.1338	7.10003e-09	0.004704	0.465155	0.008094	0.569584
	rs3817335	11	47643891	A	T	-0.0277621	0.350559	0.00421464	0.000867244	43.3877	9.79941e-12	-0.003634	0.321639	0.007988	0.656284
	rs4299376	2	44072576	T	G	-0.0353905	0.676279	0.00431976	0.00134093	67.1177	1.10002e-16	0.00547	0.729753	0.008158	0.511778
	rs4439799	17	45781599	T	C	0.0224228	0.502274	0.00404559	0.000614163	30.7184	1.29999e-08	0.002021	0.474861	0.007611	0.794969
	rs4704210	5	74635225	C	G	0.0467287	0.374212	0.00416788	0.00250831	125.695	6.09958e-30	0.003773	0.404932	0.012886	0.774505
	rs4860948	4	69340991	A	T	0.027907	0.244353	0.00470731	0.000702603	35.145	1.89998e-09	-0.014273	0.212967	0.012912	0.279403
	rs534417	1	23784965	G	A	0.0390397	0.875005	0.00607823	0.000824584	41.2516	9.30037e-11	-0.005594	0.780509	0.01122	0.62567
	rs5754102	22	21916272	A	C	-0.0316	0.183245	0.00527441	0.000717545	35.8929	9.90011e-10	-0.026096	0.187669	0.042227	0.545406
	rs633695	15	58725839	G	A	0.0725178	0.292348	0.00445048	0.00528335	265.496	1.29987e-59	0.003608	0.349642	0.008522	0.678664
	rs6471717	8	59377357	A	G	-0.0290285	0.663091	0.00427754	0.00092044	46.0515	4.00037e-12	0.002741	0.692601	0.007961	0.736214
	rs6547409	2	21190209	T	C	-0.0813514	0.051258	0.00924809	0.00154557	77.3764	2.39994e-20	-0.008436	0.0438345	0.017097	0.629248
	rs6602911	13	114547372	T	C	0.0257493	0.360079	0.00420044	0.000751189	37.5772	1.29999e-09	-0.001475	0.436993	0.008093	0.858434
	rs6882345	5	156397673	A	G	0.0448784	0.632863	0.00417905	0.00230172	115.319	1.20005e-27	0.006117	0.617263	0.007735	0.43906
	rs6934962	6	116322349	T	C	0.0228258	0.400489	0.00411241	0.000615922	30.8065	2.19999e-08	0.0023	0.411058	0.007646	0.768521
	rs6938647	6	160986915	C	A	-0.0481657	0.782336	0.00494853	0.00189163	94.734	1.9002e-23	-0.006343	0.837232	0.009427	0.510322
	rs7139079	12	121415293	A	G	-0.0297379	0.592501	0.00411541	0.00104346	52.2128	3.29989e-13	-0.004238	0.561655	0.007652	0.587899
	rs72997616	11	75474195	A	C	-0.051564	0.094064	0.00694288	0.00110222	55.1565	1.59993e-13	0.007543	0.116229	0.012532	0.5559
	rs7750288	6	160400147	G	A	0.0249212	0.285011	0.00446247	0.00062352	31.1867	1.29999e-08	0.003412	0.239141	0.0086	0.697893
	rs870526	2	20369562	T	C	-0.0318914	0.521426	0.00403955	0.0012453	62.3252	7.70016e-16	0.005311	0.550756	0.007529	0.490083
	rs9295128	6	160751531	T	G	-0.196375	0.016833	0.0159543	0.0030216	151.495	3.40017e-36	-7.9e-05	0.0124105	0.030986	0.998018
	rs9304381	18	47158234	T	C	0.0702336	0.818434	0.00523609	0.00358632	179.911	7.19946e-42	0.001067	0.799443	0.009846	0.915512
	rs964184	11	116648917	C	G	-0.138896	0.867229	0.00594434	0.0108041	545.952	1.099e-125	0.015069	0.831344	0.010813	0.172672
FA-BMD	rs1002687	1	62963737	A	G	0.090971	0.644748	0.00421287	0.0413691	466.197	1e-107	0.011645	0.60358	0.017077	0.503748
	rs1081105	19	45412955	C	A	0.118778	0.027624	0.0123322	0.00851243	92.7493	1.80011e-22	-0.000119	0.0280032	0.048308	0.998064
	rs13108218	4	3443931	G	A	-0.035165	0.615417	0.00417574	0.00652061	70.9045	3.59998e-18	-0.001142	0.582339	0.015851	0.943685
	rs141469619	11	116714293	G	A	0.110551	0.01014	0.0213113	0.00248428	26.9045	1.40001e-08	-0.024438	0.00779634	0.086123	0.780836
	rs142158911	19	11190534	A	G	-0.0944019	0.116705	0.00631781	0.0202452	223.228	5.19996e-52	-0.016273	0.104853	0.026533	0.547611
	rs261290	15	58678720	C	T	-0.0965507	0.654653	0.00425095	0.0455679	515.773	1e-116	-0.005629	0.652665	0.01616	0.732717
	rs2740488	9	107661742	C	A	-0.0501345	0.265321	0.00457926	0.0109715	119.84	5.40008e-28	-0.001457	0.286476	0.017739	0.935779
	rs35603463	6	32531745	C	T	0.0336386	0.566969	0.00484067	0.00444942	48.2819	4.60002e-10	-0.040315	0.783691	0.031529	0.209909
	rs3770586	2	169828995	T	C	-0.0229674	0.48397	0.00405156	0.00296527	32.1291	7.10003e-09	0.000711	0.465155	0.015708	0.964608
	rs3817335	11	47643891	A	T	-0.0277621	0.350559	0.00421464	0.00399962	43.3814	9.79941e-12	-0.012676	0.321639	0.017082	0.466849
	rs4299376	2	44072576	T	G	-0.0353905	0.676279	0.00431976	0.00617362	67.1079	1.10002e-16	0.032183	0.729753	0.016696	0.0587598
	rs4439799	17	45781599	T	C	0.0224228	0.502274	0.00404559	0.00283503	30.7139	1.29999e-08	-0.009849	0.474861	0.015938	0.544595
	rs4704210	5	74635225	C	G	0.0467287	0.374212	0.00416788	0.0114998	125.677	6.09958e-30	0.04778	0.404932	0.024398	0.0548454
	rs4860948	4	69340991	A	T	0.027907	0.244353	0.00470731	0.00324224	35.1399	1.89998e-09	0.020241	0.212967	0.029756	0.504811
	rs534417	1	23784965	G	A	0.0390397	0.875005	0.00607823	0.00380346	41.2457	9.30037e-11	-0.019306	0.780509	0.023098	0.412475
	rs5754102	22	21916272	A	C	-0.0316	0.183245	0.00527441	0.00331102	35.8877	9.90011e-10	-0.092868	0.187669	0.064474	0.157839
	rs633695	15	58725839	G	A	0.0725178	0.292348	0.00445048	0.0239832	265.458	1.29987e-59	0.013992	0.349642	0.017204	0.425172
	rs6471717	8	59377357	A	G	-0.0290285	0.663091	0.00427754	0.00424413	46.0448	4.00037e-12	0.011718	0.692601	0.016721	0.492003
	rs6547409	2	21190209	T	C	-0.0813514	0.051258	0.00924809	0.00711053	77.3652	2.39994e-20	-0.051098	0.0438345	0.035406	0.157033
	rs6602911	13	114547372	T	C	0.0257493	0.360079	0.00420044	0.00346584	37.5717	1.29999e-09	-0.005974	0.436993	0.015499	0.705484
	rs6882345	5	156397673	A	G	0.0448784	0.632863	0.00417905	0.0105605	115.303	1.20005e-27	0.008801	0.617263	0.015992	0.589502
	rs6934962	6	116322349	T	C	0.0228258	0.400489	0.00411241	0.00284314	30.802	2.19999e-08	0.018717	0.411058	0.015946	0.249746
	rs6938647	6	160986915	C	A	-0.0481657	0.782336	0.00494853	0.00869175	94.7203	1.9002e-23	-0.018515	0.837232	0.01947	0.351112
	rs7139079	12	121415293	A	G	-0.0297379	0.592501	0.00411541	0.00480923	52.2052	3.29989e-13	-0.01275	0.561655	0.016102	0.437518
	rs72997616	11	75474195	A	C	-0.051564	0.094064	0.00694288	0.00507899	55.1485	1.59993e-13	0.016779	0.116229	0.026069	0.527999
	rs7750288	6	160400147	G	A	0.0249212	0.285011	0.00446247	0.00287813	31.1822	1.29999e-08	-0.004936	0.239141	0.017338	0.780116
	rs870526	2	20369562	T	C	-0.0318914	0.521426	0.00403955	0.00573533	62.3162	7.70016e-16	-0.015026	0.550756	0.015553	0.343478
	rs9295128	6	160751531	T	G	-0.196375	0.016833	0.0159543	0.0138275	151.473	3.40017e-36	-0.024209	0.0124105	0.060837	0.696421
	rs9304381	18	47158234	T	C	0.0702336	0.818434	0.00523609	0.0163787	179.885	7.19946e-42	0.009202	0.799443	0.020019	0.652211
	rs964184	11	116648917	C	G	-0.138896	0.867229	0.00594434	0.0480993	545.873	1.099e-125	0.022693	0.831344	0.022449	0.321575
TB-BMD	rs1002687	1	62963737	A	G	0.090971	0.644748	0.00421287	0.0082164	466.267	1e-107	-0.0115	0.6383	0.006	0.0560003
	rs1065853	19	45413233	T	G	-0.198623	0.080578	0.00743767	0.0125122	713.132	3.5975e-160	-0.0073	0.0824	0.0183	0.6909
	rs1081105	19	45412955	C	A	0.118778	0.027624	0.0123322	0.00164547	92.7631	1.80011e-22	-0.0201	0.0261	0.0227	0.3754
	rs115478735	9	136149711	T	A	0.0422787	0.183315	0.00521674	0.00116561	65.6794	2.19989e-17	0.008	0.1966	0.0161	0.618899
	rs11789603	9	107647019	T	C	0.0478798	0.108831	0.00649064	0.000965884	54.4144	9.70063e-14	0.0134	0.1039	0.0092	0.1453
	rs12740374	1	109817590	T	G	-0.0572469	0.221071	0.00485222	0.00246698	139.19	1.50003e-32	0.0205	0.221	0.0068	0.00262597
	rs13108218	4	3443931	G	A	-0.035165	0.615417	0.00417574	0.00125841	70.9151	3.59998e-18	0.01	0.5972	0.0061	0.1024
	rs141469619	11	116714293	G	A	0.110551	0.01014	0.0213113	0.000477873	26.9085	1.40001e-08	-0.0277	0.0103	0.0381	0.467
	rs142158911	19	11190534	A	G	-0.0944019	0.116705	0.00631781	0.00395115	223.261	5.19996e-52	0.0013	0.1146	0.0096	0.8891
	rs1800961	20	43042364	T	C	-0.0744567	0.030192	0.0117812	0.000709146	39.9405	3.29997e-10	0.0027	0.0327	0.0163	0.8659
	rs183130	16	56991363	T	C	0.0615133	0.324072	0.00431123	0.00360398	203.573	1.39991e-48	0.0009	0.3189	0.0061	0.8888
	rs200730299	1	55491853	C	A	-0.0365309	0.194476	0.00542087	0.000806209	45.4117	7.10068e-12	-0.0092	0.1953	0.0174	0.5995
	rs2378390	20	34150207	A	G	-0.0333321	0.140871	0.00581966	0.000582495	32.8031	3.2e-09	-0.0211	0.1452	0.0179	0.2385
	rs261290	15	58678720	C	T	-0.0965507	0.654653	0.00425095	0.00908221	515.85	1e-116	-0.0003	0.6494	0.006	0.9628
	rs2740488	9	107661742	C	A	-0.0501345	0.265321	0.00457926	0.00212507	119.858	5.40008e-28	-0.0022	0.2623	0.0065	0.731301
	rs2986164	1	25622291	A	G	-0.0250071	0.535856	0.00440965	0.000571065	32.159	3.40001e-09	-0.0026	0.5415	0.0128	0.8358
	rs35603463	6	32531745	C	T	0.0336386	0.566969	0.00484067	0.00085725	48.2891	4.60002e-10	0.0196	0.6523	0.0103	0.0570401
	rs3770586	2	169828995	T	C	-0.0229674	0.48397	0.00405156	0.000570619	32.1339	7.10003e-09	0.004	0.4771	0.0058	0.4896
	rs3817335	11	47643891	A	T	-0.0277621	0.350559	0.00421464	0.000770307	43.3879	9.79941e-12	0.0071	0.3381	0.0061	0.2409
	rs4008004	9	15300968	A	C	0.0329594	0.221842	0.00487542	0.000811329	45.7003	8.4004e-12	0.0082	0.2203	0.0068	0.2286
	rs4299376	2	44072576	T	G	-0.0353905	0.676279	0.00431976	0.00119111	67.118	1.10002e-16	0.003	0.6981	0.0062	0.6283
	rs4439799	17	45781599	T	C	0.0224228	0.502274	0.00404559	0.000545499	30.7185	1.29999e-08	0.0047	0.4817	0.0059	0.4238
	rs4704210	5	74635225	C	G	0.0467287	0.374212	0.00416788	0.00222835	125.696	6.09958e-30	-0.0145	0.3778	0.0059	0.0141101
	rs4860948	4	69340991	A	T	0.027907	0.244353	0.00470731	0.000624058	35.1451	1.89998e-09	0.0059	0.2294	0.0092	0.522801
	rs534417	1	23784965	G	A	0.0390397	0.875005	0.00607823	0.000732412	41.2518	9.30037e-11	0.0024	0.8343	0.0082	0.766
	rs56322906	19	11346155	A	G	-0.100371	0.035157	0.0109592	0.00148808	83.8771	1.20005e-19	0.0064	0.0644	0.0139	0.6479
	rs58542926	19	19379549	T	C	-0.128057	0.074383	0.0076883	0.00490485	277.415	2.49977e-65	0.0124	0.0751	0.0111	0.2638
	rs633695	15	58725839	G	A	0.0725178	0.292348	0.00445048	0.00469512	265.497	1.29987e-59	-0.0013	0.3071	0.0062	0.8395
	rs6471717	8	59377357	A	G	-0.0290285	0.663091	0.00427754	0.000817562	46.0517	4.00037e-12	0.0006	0.6762	0.0061	0.9272
	rs6547409	2	21190209	T	C	-0.0813514	0.051258	0.00924809	0.00137292	77.3768	2.39994e-20	0.0342	0.0465	0.0142	0.0164399
	rs6602911	13	114547372	T	C	0.0257493	0.360079	0.00420044	0.000667216	37.5773	1.29999e-09	0.0066	0.3941	0.0066	0.3196
	rs672889	2	21319016	G	T	0.0763943	0.860091	0.00580512	0.00306747	173.175	1.29987e-41	0.0004	0.8427	0.008	0.9562
	rs6882345	5	156397673	A	G	0.0448784	0.632863	0.00417905	0.00204478	115.32	1.20005e-27	-0.0026	0.6218	0.0059	0.6531
	rs6934962	6	116322349	T	C	0.0228258	0.400489	0.00411241	0.000547062	30.8066	2.19999e-08	-0.0001	0.41	0.0058	0.9804
	rs6938647	6	160986915	C	A	-0.0481657	0.782336	0.00494853	0.00168038	94.7344	1.9002e-23	0.0028	0.7855	0.0075	0.705601
	rs7139079	12	121415293	A	G	-0.0297379	0.592501	0.00411541	0.000926844	52.213	3.29989e-13	0.0053	0.5794	0.0058	0.3626
	rs72997616	11	75474195	A	C	-0.051564	0.094064	0.00694288	0.000979047	55.1567	1.59993e-13	-0.002	0.1092	0.0093	0.8323
	rs740516	17	67082962	G	C	-0.0315718	0.151132	0.00565892	0.000552722	31.1255	1.40001e-08	0.0094	0.1585	0.0083	0.2572
	rs7750288	6	160400147	G	A	0.0249212	0.285011	0.00446247	0.000553811	31.1869	1.29999e-08	0.0015	0.2713	0.0067	0.8165
	rs77960347	18	47109955	G	A	0.275526	0.013239	0.0176159	0.0043276	244.625	2.80027e-56	0.0064	0.0133	0.0267	0.8105
	rs7831074	8	141633257	G	C	0.0278428	0.759127	0.00504852	0.000540105	30.4146	4.60002e-08	0.0014	0.7493	0.0145	0.9239
	rs79429216	19	45445517	A	G	0.15083	0.012713	0.0179625	0.00125116	70.5061	1.29987e-17	-0.0148	0.0108	0.0384	0.6999
	rs870526	2	20369562	T	C	-0.0318914	0.521426	0.00403955	0.00110615	62.3255	7.70016e-16	-0.0004	0.5424	0.0057	0.9464
	rs9295128	6	160751531	T	G	-0.196375	0.016833	0.0159543	0.00268451	151.496	3.40017e-36	0.0084	0.0118	0.0302	0.7812
	rs964184	11	116648917	C	G	-0.138896	0.867229	0.00594434	0.00960715	545.955	1.099e-125	0.0107	0.8543	0.0082	0.1916

## Sheet: Table S4
Table S4. Characteristics of individual SNPs used in the MR analysis of causal effects of ratio of omega6 to omega3 on BMD.
Outcomes	SNPs	chr	pos	effect allele	other allele	beta.exposure	eaf.exposure	se.exposure	r2	F	pval.exposure	beta.outcome	eaf.outcome	se.outcome	pval.outcome
LS-BMD	rs11632618	15	58724706	A	G	-0.0815347	0.069927	0.00800529	0.00231375	103.732	1.20005e-24	0.000639	0.0484487	0.017239	0.971109
	rs12226389	11	61823630	C	T	0.0563519	0.18582	0.00527721	0.00254269	114.022	8.4004e-27	-0.014243	0.238584	0.011229	0.215411
	rs13273454	8	19940058	T	C	0.0233472	0.470545	0.00411509	0.000719101	32.1878	5.80003e-09	0.00486	0.446142	0.008799	0.589613
	rs143355652	11	61453822	T	C	0.16027	0.010467	0.0205193	0.00136201	61.0042	7.59976e-15	-0.046421	0.00922832	0.046975	0.33447
	rs145659493	11	61850279	A	C	-0.115733	0.015854	0.0163525	0.00111854	50.0872	4.30031e-13	-0.024942	0.0115354	0.037239	0.513031
	rs145786300	11	61406089	A	G	0.174042	0.011985	0.0193409	0.00180701	80.9721	1.10002e-19	0.003677	0.00763723	0.04313	0.93363
	rs149820547	11	61983775	G	T	0.0653372	0.042103	0.0102102	0.000914632	40.948	1.2e-10	0.000897	0.0460621	0.021977	0.968205
	rs1560390	15	58580781	C	T	0.0352816	0.219684	0.00496671	0.00112684	50.4591	2.80027e-13	0.012094	0.236197	0.010509	0.261001
	rs1564348	6	160578860	C	T	0.030467	0.169745	0.00544576	0.000699246	31.2985	1.40001e-08	0.002096	0.14996	0.011807	0.86234
	rs261291	15	58680178	C	T	-0.0891379	0.356068	0.00427499	0.00962599	434.746	9.8992e-99	-0.012957	0.378123	0.009141	0.166223
	rs4000713	7	25990597	A	G	0.0308836	0.295408	0.00448656	0.00105818	47.3816	6.09958e-13	-0.003976	0.233413	0.00969	0.688638
	rs4860987	4	69491284	T	A	-0.0426258	0.258609	0.00493905	0.00166237	74.4799	6.79986e-18	-0.019173	0.207955	0.016146	0.246123
	rs638714	1	62906489	T	G	0.0438817	0.345963	0.00431435	0.00230741	103.447	3.69999e-25	0.004127	0.392761	0.009529	0.672339
	rs6698680	1	2329661	G	A	-0.0258639	0.461958	0.00410413	0.000887058	39.7124	2.09991e-11	-0.017997	0.415593	0.008864	0.0473936
	rs73109460	7	44785800	A	G	0.0338895	0.123622	0.00625247	0.000656347	29.377	2.19999e-09	0.002001	0.0960223	0.015006	0.896361
	rs8074191	17	17407191	C	T	0.0277573	0.756127	0.00476891	0.000756796	33.8764	4.79999e-09	-0.009497	0.621002	0.010902	0.394869
	rs964184	11	116648917	C	G	0.0735236	0.867229	0.00599779	0.00334816	150.263	5.30029e-35	0.013717	0.831344	0.012593	0.287418
	rs9947684	18	47166694	G	A	-0.0283663	0.654493	0.00429465	0.000974356	43.6245	5.70033e-12	0.010715	0.61957	0.009332	0.262087
FN-BMD	rs11632618	15	58724706	A	G	-0.0815347	0.069927	0.00800529	0.00207093	103.732	1.20005e-24	-0.010038	0.0484487	0.01521	0.518472
	rs12226389	11	61823630	C	T	0.0563519	0.18582	0.00527721	0.0022759	114.023	8.4004e-27	-0.011302	0.238584	0.009633	0.250971
	rs13273454	8	19940058	T	C	0.0233472	0.470545	0.00411509	0.000643525	32.188	5.80003e-09	0.007297	0.446142	0.007569	0.345554
	rs143355652	11	61453822	T	C	0.16027	0.010467	0.0205193	0.00121894	61.0045	7.59976e-15	0.059882	0.00922832	0.040803	0.15099
	rs145659493	11	61850279	A	C	-0.115733	0.015854	0.0163525	0.00100103	50.0874	4.30031e-13	-0.037301	0.0115354	0.031837	0.251613
	rs145786300	11	61406089	A	G	0.174042	0.011985	0.0193409	0.00161728	80.9725	1.10002e-19	-0.019323	0.00763723	0.036525	0.604729
	rs149820547	11	61983775	G	T	0.0653372	0.042103	0.0102102	0.000818523	40.9482	1.2e-10	-0.028089	0.0460621	0.018765	0.143014
	rs1560390	15	58580781	C	T	0.0352816	0.219684	0.00496671	0.00100845	50.4593	2.80027e-13	0.004668	0.236197	0.008981	0.611033
	rs1564348	6	160578860	C	T	0.030467	0.169745	0.00544576	0.000625756	31.2986	1.40001e-08	-0.001835	0.14996	0.010132	0.859299
	rs261291	15	58680178	C	T	-0.0891379	0.356068	0.00427499	0.0086224	434.748	9.8992e-99	-0.00697	0.378123	0.007856	0.385343
	rs4000713	7	25990597	A	G	0.0308836	0.295408	0.00448656	0.000947004	47.3818	6.09958e-13	0.000284	0.233413	0.008336	0.973383
	rs4860987	4	69491284	T	A	-0.0426258	0.258609	0.00493905	0.0014878	74.4802	6.79986e-18	0.01809	0.207955	0.01288	0.169329
	rs638714	1	62906489	T	G	0.0438817	0.345963	0.00431435	0.00206525	103.447	3.69999e-25	-0.002327	0.392761	0.008085	0.778203
	rs6698680	1	2329661	G	A	-0.0258639	0.461958	0.00410413	0.000793844	39.7126	2.09991e-11	0.000586	0.415593	0.007646	0.940247
	rs73109460	7	44785800	A	G	0.0338895	0.123622	0.00625247	0.000587362	29.3772	2.19999e-09	-0.001497	0.0960223	0.013752	0.915169
	rs8074191	17	17407191	C	T	0.0277573	0.756127	0.00476891	0.000677261	33.8765	4.79999e-09	-0.002084	0.621002	0.009144	0.823563
	rs964184	11	116648917	C	G	0.0735236	0.867229	0.00599779	0.0029971	150.264	5.30029e-35	0.015069	0.831344	0.010813	0.172672
	rs9947684	18	47166694	G	A	-0.0283663	0.654493	0.00429465	0.000871977	43.6247	5.70033e-12	-0.002928	0.61957	0.008004	0.720396
FA-BMD	rs11632618	15	58724706	A	G	-0.0815347	0.069927	0.00800529	0.00950947	103.717	1.20005e-24	0.0252	0.0484487	0.031947	0.439275
	rs117143374	21	40555561	C	T	0.0343687	0.142254	0.00587978	0.00315216	34.1605	5.99998e-09	-0.017209	0.110422	0.022865	0.460548
	rs12226389	11	61823630	C	T	0.0563519	0.18582	0.00527721	0.010443	114.006	8.4004e-27	-0.009035	0.238584	0.02008	0.65909
	rs13273454	8	19940058	T	C	0.0233472	0.470545	0.00411509	0.00297026	32.1833	5.80003e-09	-0.007247	0.446142	0.015504	0.646766
	rs143355652	11	61453822	T	C	0.16027	0.010467	0.0205193	0.00561448	60.9957	7.59976e-15	0.029272	0.00922832	0.074384	0.699613
	rs145659493	11	61850279	A	C	-0.115733	0.015854	0.0163525	0.00461437	50.0802	4.30031e-13	0.019081	0.0115354	0.066362	0.777995
	rs145786300	11	61406089	A	G	0.174042	0.011985	0.0193409	0.00743853	80.9607	1.10002e-19	0.010355	0.00763723	0.079124	0.897877
	rs149820547	11	61983775	G	T	0.0653372	0.042103	0.0102102	0.00377559	40.9423	1.2e-10	0.037074	0.0460621	0.039667	0.359445
	rs1560390	15	58580781	C	T	0.0352816	0.219684	0.00496671	0.00464848	50.452	2.80027e-13	0.021179	0.236197	0.018859	0.270831
	rs1564348	6	160578860	C	T	0.030467	0.169745	0.00544576	0.00288843	31.2941	1.40001e-08	-0.032804	0.14996	0.020779	0.121626
	rs182611493	19	19458388	G	A	0.18661	0.012519	0.0196926	0.00824223	89.7808	1.10002e-21	0.152862	0.0089101	0.089255	0.0930979
	rs261291	15	58680178	C	T	-0.0891379	0.356068	0.00427499	0.038681	434.685	9.8992e-99	0.003902	0.378123	0.01606	0.811676
	rs4000713	7	25990597	A	G	0.0308836	0.295408	0.00448656	0.0043662	47.3749	6.09958e-13	0.024191	0.233413	0.017123	0.165959
	rs4860987	4	69491284	T	A	-0.0426258	0.258609	0.00493905	0.00684621	74.4694	6.79986e-18	0.007456	0.207955	0.029158	0.802018
	rs638714	1	62906489	T	G	0.0438817	0.345963	0.00431435	0.0094836	103.432	3.69999e-25	-0.013297	0.392761	0.017202	0.448494
	rs6698680	1	2329661	G	A	-0.0258639	0.461958	0.00410413	0.00366208	39.7068	2.09991e-11	8.2e-05	0.415593	0.015402	0.995847
	rs73109460	7	44785800	A	G	0.0338895	0.123622	0.00625247	0.00271158	29.3729	2.19999e-09	-0.034315	0.0960223	0.027284	0.217488
	rs8074191	17	17407191	C	T	0.0277573	0.756127	0.00476891	0.00312559	33.8716	4.79999e-09	-0.018654	0.621002	0.017952	0.308267
	rs964184	11	116648917	C	G	0.0735236	0.867229	0.00599779	0.0137166	150.242	5.30029e-35	0.022693	0.831344	0.022449	0.321575
	rs9947684	18	47166694	G	A	-0.0283663	0.654493	0.00429465	0.00402138	43.6184	5.70033e-12	0.019226	0.61957	0.016401	0.250353
TB-BMD	rs1065853	19	45413233	T	G	-0.0791361	0.080578	0.00754362	0.00195145	110.046	1.20005e-26	-0.0073	0.0824	0.0183	0.6909
	rs11230829	11	61701898	G	A	0.102081	0.027786	0.0149026	0.00083295	46.9192	4.00037e-12	0.0079	0.028	0.0493	0.8723
	rs11632618	15	58724706	A	G	-0.0815347	0.069927	0.00800529	0.0018397	103.733	1.20005e-24	-0.0009	0.0637	0.0123	0.9405
	rs116843064	19	8429323	A	G	0.0839559	0.019861	0.0146642	0.000582033	32.7771	1.6e-08	-0.0007	0.0246	0.0239	0.9761
	rs117143374	21	40555561	C	T	0.0343687	0.142254	0.00587978	0.000606674	34.1656	5.99998e-09	-0.0137	0.128	0.0086	0.1091
	rs12226389	11	61823630	C	T	0.0563519	0.18582	0.00527721	0.00202183	114.023	8.4004e-27	-0.0079	0.2011	0.0074	0.2889
	rs13273454	8	19940058	T	C	0.0233472	0.470545	0.00411509	0.000571581	32.1881	5.80003e-09	-0.0004	0.4727	0.0058	0.9473
	rs143355652	11	61453822	T	C	0.16027	0.010467	0.0205193	0.00108274	61.0048	7.59976e-15	0.0028	0.0103	0.035	0.9352
	rs145659493	11	61850279	A	C	-0.115733	0.015854	0.0163525	0.00088915	50.0877	4.30031e-13	-0.0093	0.0146	0.0265	0.7257
	rs145786300	11	61406089	A	G	0.174042	0.011985	0.0193409	0.00143663	80.9728	1.10002e-19	-0.0596	0.0135	0.0324	0.0661394
	rs149820547	11	61983775	G	T	0.0653372	0.042103	0.0102102	0.000727029	40.9484	1.2e-10	0.0149	0.0427	0.0145	0.305
	rs1560390	15	58580781	C	T	0.0352816	0.219684	0.00496671	0.000895746	50.4596	2.80027e-13	-0.0022	0.2303	0.0068	0.746299
	rs1564348	6	160578860	C	T	0.030467	0.169745	0.00544576	0.000555797	31.2987	1.40001e-08	0.0042	0.1586	0.0078	0.5904
	rs182611493	19	19458388	G	A	0.18661	0.012519	0.0196926	0.00159289	89.7942	1.10002e-21	0.0588	0.0129	0.0484	0.2251
	rs2232143	11	60899701	C	T	-0.10962	0.021879	0.0145796	0.00100338	56.5292	9.3994e-14	-0.0123	0.0263	0.0229	0.5892
	rs261291	15	58680178	C	T	-0.0891379	0.356068	0.00427499	0.00766528	434.75	9.8992e-99	-0.0017	0.3653	0.0059	0.774399
	rs4000713	7	25990597	A	G	0.0308836	0.295408	0.00448656	0.00084116	47.382	6.09958e-13	0.0111	0.2694	0.0064	0.0857709
	rs4860987	4	69491284	T	A	-0.0426258	0.258609	0.00493905	0.0013216	74.4805	6.79986e-18	0.0031	0.2585	0.01	0.752
	rs55891451	10	96728169	C	A	-0.0355372	0.201728	0.0051102	0.000858485	48.3588	1.20005e-12	0.0036	0.1983	0.0147	0.8053
	rs58542926	19	19379549	T	C	0.143289	0.074383	0.00779781	0.00596345	337.649	3.40017e-79	0.0124	0.0751	0.0111	0.2638
	rs638714	1	62906489	T	G	0.0438817	0.345963	0.00431435	0.00183465	103.448	3.69999e-25	0.0115	0.3543	0.0063	0.0668205
	rs6698680	1	2329661	G	A	-0.0258639	0.461958	0.00410413	0.000705106	39.7128	2.09991e-11	0.0107	0.4472	0.0058	0.0644407
	rs73109460	7	44785800	A	G	0.0338895	0.123622	0.00625247	0.000521694	29.3773	2.19999e-09	0.0088	0.106	0.0097	0.3668
	rs8074191	17	17407191	C	T	0.0277573	0.756127	0.00476891	0.000601547	33.8767	4.79999e-09	0.0008	0.6925	0.0064	0.8961
	rs964184	11	116648917	C	G	0.0735236	0.867229	0.00599779	0.00266274	150.264	5.30029e-35	0.0107	0.8543	0.0082	0.1916
	rs9947684	18	47166694	G	A	-0.0283663	0.654493	0.00429465	0.000774512	43.6249	5.70033e-12	0.0117	0.6489	0.006	0.0509003

## Sheet: Table S5
Table S5. Characteristics of individual SNPs used in the MR analysis of causal effects of LS-BMD on PUFAs.
Outcomes	SNPs	chr	pos	effect allele	other allele	beta.exposure	eaf.exposure	se.exposure	pval.exposure	beta.outcome	eaf.outcome	se.outcome	pval.outcome
Omega-3 fatty acids	rs1023940	6	151932778	G	A	-0.064541	0.534845	0.00876	6.46994e-13	-0.00418612	0.509158	0.0040793	0.34
	rs11002249	10	79447228	T	C	0.069743	0.235402	0.011142	1.01e-09	-0.00056063	0.184217	0.00525849	0.93
	rs11024028	11	16756873	G	C	0.065776	0.147176	0.011325	1.43999e-08	-0.00412742	0.202121	0.00509952	0.41
	rs11680288	2	166603281	A	G	-0.054235	0.428958	0.008933	3.11997e-09	-0.00481569	0.503434	0.00408018	0.26
	rs11692564	2	119545994	T	C	0.23782	0.0127287	0.039471	4.09996e-09	-0.0228112	0.016794	0.0159481	0.0980009
	rs13046645	21	36818136	A	T	-0.055863	0.276293	0.009829	2.91998e-08	-0.000372778	0.305846	0.00453263	0.92
	rs1357651	7	38097862	G	T	0.068117	0.645187	0.009151	3.74973e-13	-0.000835767	0.649866	0.00426109	0.95
	rs2235811	20	10644158	G	A	-0.054301	0.537709	0.009045	4.66004e-09	-0.00458611	0.475585	0.00409247	0.58
	rs2566752	1	68656697	C	T	0.082922	0.41074	0.008947	1.49005e-19	0.00486468	0.376829	0.00421112	0.16
	rs35681117	7	37959021	T	C	0.055162	0.237947	0.009645	2.39001e-08	0.00668531	0.295096	0.00447693	0.16
	rs6965122	7	96133319	G	A	-0.061835	0.265712	0.009266	7.39946e-11	-0.00196672	0.328623	0.00433792	0.77
	rs71390846	16	86714715	C	G	-0.064092	0.173667	0.011373	3.79997e-08	0.00199695	0.1889	0.00522254	0.51
	rs73326583	14	91465976	A	C	0.072363	0.160382	0.011887	2.83002e-09	0.00305099	0.144855	0.0057689	0.68
	rs7524102	1	22698447	G	A	0.089822	0.198329	0.011494	2.40991e-14	-0.00633565	0.176945	0.00532506	0.11
	rs7807953	7	121000718	T	C	0.075102	0.263325	0.009698	4.1096e-14	-0.00783293	0.278743	0.00454002	0.064
	rs78667121	13	43200103	A	G	0.149862	0.0221957	0.025668	1.21001e-08	-0.016348	0.030639	0.011808	0.19
	rs884205	18	60054857	C	A	0.062204	0.786794	0.010212	2.77e-09	0.00558268	0.747908	0.00470815	0.36
	rs9533094	13	42965837	G	A	-0.082629	0.404296	0.008741	2.80027e-20	-0.00249901	0.486342	0.00407633	0.58
	rs9749364	19	33525713	G	T	0.11438	0.133492	0.018078	6.64003e-10	0.0102004	0.088905	0.00718002	0.16
	rs9921222	16	375782	T	C	-0.053345	0.461177	0.008789	3.16002e-09	0.00796502	0.465822	0.00407177	0.04
Omega-6 fatty acids	rs1023940	6	151932778	G	A	-0.064541	0.534845	0.00876	6.47e-13	-0.00243119	0.509158	0.0040471	0.59
	rs11002249	10	79447228	T	C	0.069743	0.235402	0.011142	1.01e-09	-0.00219083	0.184217	0.00521845	0.86
	rs11024028	11	16756873	G	C	0.065776	0.147176	0.011325	1.44e-08	-0.00131737	0.202121	0.00508184	0.82
	rs11680288	2	166603281	A	G	-0.054235	0.428958	0.008933	3.12e-09	-0.0103706	0.503434	0.00404939	0.0129999
	rs11692564	2	119545994	T	C	0.23782	0.0127287	0.039471	4.1e-09	-0.0105137	0.016794	0.0158277	0.56
	rs13046645	21	36818136	A	T	-0.055863	0.276293	0.009829	2.92e-08	0.00125273	0.305846	0.00449772	0.760001
	rs1357651	7	38097862	G	T	0.068117	0.645187	0.009151	3.75e-13	-0.00256014	0.649866	0.00422849	0.7
	rs2235811	20	10644158	G	A	-0.054301	0.537709	0.009045	4.66e-09	-0.00471039	0.475585	0.00406028	0.44
	rs2566752	1	68656697	C	T	0.082922	0.41074	0.008947	1.49e-19	0.00540302	0.376829	0.00417776	0.16
	rs35681117	7	37959021	T	C	0.055162	0.237947	0.009645	2.39e-08	0.00484476	0.295096	0.00444268	0.36
	rs6965122	7	96133319	G	A	-0.061835	0.265712	0.009266	7.4e-11	-0.00706443	0.328623	0.00430473	0.0439997
	rs71390846	16	86714715	C	G	-0.064092	0.173667	0.011373	3.8e-08	-0.00133183	0.1889	0.00518371	0.96
	rs73326583	14	91465976	A	C	0.072363	0.160382	0.011887	2.83e-09	0.00556599	0.144855	0.00572486	0.29
	rs7524102	1	22698447	G	A	0.089822	0.198329	0.011494	2.41e-14	-0.0135367	0.176945	0.00528287	0.00899995
	rs7807953	7	121000718	T	C	0.075102	0.263325	0.009698	4.11e-14	-0.00821471	0.278743	0.00450529	0.0340001
	rs78667121	13	43200103	A	G	0.149862	0.0221957	0.025668	1.21e-08	-0.00669145	0.030639	0.0117183	0.51
	rs884205	18	60054857	C	A	0.062204	0.786794	0.010212	2.77e-09	0.00383962	0.747908	0.00467065	0.53
	rs9749364	19	33525713	G	T	0.11438	0.133492	0.018078	6.64e-10	0.00720086	0.088905	0.00712074	0.19
	rs9921222	16	375782	T	C	-0.053345	0.461177	0.008789	3.16e-09	0.00540868	0.465822	0.0040415	0.18
Ratio of omega6/omega3	rs1023940	6	151932778	G	A	-0.064541	0.534845	0.00876	6.46994e-13	0.00369189	0.509158	0.00410451	0.4
	rs11002249	10	79447228	T	C	0.069743	0.235402	0.011142	1.01e-09	0.000292588	0.184217	0.00528897	0.9
	rs11024028	11	16756873	G	C	0.065776	0.147176	0.011325	1.43999e-08	0.00421498	0.202121	0.00512753	0.37
	rs11680288	2	166603281	A	G	-0.054235	0.428958	0.008933	3.11997e-09	0.0010224	0.503434	0.00410533	0.86
	rs11692564	2	119545994	T	C	0.23782	0.0127287	0.039471	4.09996e-09	0.0215151	0.016794	0.0160464	0.12
	rs13046645	21	36818136	A	T	-0.055863	0.276293	0.009829	2.91998e-08	0.00101438	0.305846	0.00455804	0.86
	rs1357651	7	38097862	G	T	0.068117	0.645187	0.009151	3.74973e-13	9.44764e-05	0.649866	0.00428608	0.85
	rs2235811	20	10644158	G	A	-0.054301	0.537709	0.009045	4.66004e-09	0.00320778	0.475585	0.00411626	0.73
	rs2566752	1	68656697	C	T	0.082922	0.41074	0.008947	1.49005e-19	-0.0031007	0.376829	0.00423721	0.31
	rs35681117	7	37959021	T	C	0.055162	0.237947	0.009645	2.39001e-08	-0.00539059	0.295096	0.0045032	0.25
	rs6965122	7	96133319	G	A	-0.061835	0.265712	0.009266	7.39946e-11	-0.000461738	0.328623	0.00436337	0.68
	rs71390846	16	86714715	C	G	-0.064092	0.173667	0.011373	3.79997e-08	-0.00252964	0.1889	0.00525222	0.4
	rs73326583	14	91465976	A	C	0.072363	0.160382	0.011887	2.83002e-09	-0.00102555	0.144855	0.00580171	0.89
	rs7524102	1	22698447	G	A	0.089822	0.198329	0.011494	2.40991e-14	0.00196042	0.176945	0.00535805	0.42
	rs7807953	7	121000718	T	C	0.075102	0.263325	0.009698	4.1096e-14	0.00518256	0.278743	0.00456666	0.21
	rs78667121	13	43200103	A	G	0.149862	0.0221957	0.025668	1.21001e-08	0.0151613	0.030639	0.0118757	0.2
	rs884205	18	60054857	C	A	0.062204	0.786794	0.010212	2.77e-09	-0.00466788	0.747908	0.00473557	0.5
	rs9533094	13	42965837	G	A	-0.082629	0.404296	0.008741	2.80027e-20	-0.00211118	0.486342	0.00409968	0.55
	rs9749364	19	33525713	G	T	0.11438	0.133492	0.018078	6.64003e-10	-0.00885549	0.088905	0.00722217	0.24
	rs9921222	16	375782	T	C	-0.053345	0.461177	0.008789	3.16002e-09	-0.00686923	0.465822	0.00409492	0.0879995

## Sheet: Table S6
Table S6. Characteristics of individual SNPs used in the MR analysis of causal effects of FN-BMD on PUFAs.
Outcomes	SNPs	chr	pos	effect allele	other allele	beta.exposure	eaf.exposure	se.exposure	pval.exposure	beta.outcome	eaf.outcome	se.outcome	pval.outcome
Omega-3 fatty acids	rs10170839	2	166572906	C	A	-0.059358	0.431424	0.007521	1.20005e-14	-0.00563417	0.491896	0.00405919	0.18
	rs10794639	16	377367	G	A	-0.051188	0.458313	0.007546	3.29989e-11	0.00775125	0.466761	0.00407257	0.0449997
	rs10946458	6	21391282	C	T	-0.044918	0.338425	0.007974	3.63003e-08	-0.0109734	0.329423	0.00435326	0.00899995
	rs11024028	11	16756873	G	C	0.05552	0.147176	0.009698	2.18002e-08	-0.00412742	0.202121	0.00509952	0.41
	rs11652763	17	42208172	A	G	0.083568	0.147574	0.012659	1.09001e-10	0.0100975	0.095286	0.00695573	0.0690001
	rs1366594	5	88376061	C	A	-0.079453	0.522593	0.007525	5.44001e-25	0.00666187	0.472817	0.00406904	0.19
	rs1485307	8	120007395	C	T	-0.061597	0.582657	0.00761	2.49e-15	0.00211217	0.544067	0.00408093	0.57
	rs2566752	1	68656697	C	T	0.061943	0.41074	0.007699	3.65006e-15	0.00486468	0.376829	0.00421112	0.16
	rs2741856	17	41826839	C	G	0.087631	0.0573588	0.014131	1.33999e-09	-0.0090876	0.081383	0.00744008	0.22
	rs3779381	7	120966790	G	A	0.057989	0.252188	0.008522	2.87012e-11	-0.00652393	0.260645	0.00463856	0.13
	rs4281029	7	38153650	A	C	0.056816	0.187749	0.009361	2.95999e-09	0.00297282	0.200542	0.00513049	0.59
	rs436448	3	41121251	C	T	0.063845	0.519809	0.007565	1.55991e-16	-0.00421849	0.571925	0.00410324	0.27
	rs4448201	7	96154912	C	G	0.065631	0.700398	0.007895	4.37019e-16	0.00188063	0.660194	0.00430236	0.79
	rs4759320	12	54433011	C	G	-0.044812	0.334049	0.007933	3.32997e-08	-0.0066965	0.3664	0.00426847	0.0870001
	rs7108738	11	15710084	G	T	0.082771	0.192681	0.009715	8.07049e-17	0.00208315	0.173826	0.00536332	0.84
	rs71390846	16	86714715	C	G	-0.059106	0.173667	0.009756	3.16002e-09	0.00199695	0.1889	0.00522254	0.51
	rs7524102	1	22698447	G	A	0.083798	0.198329	0.009823	7.36038e-17	-0.00633565	0.176945	0.00532506	0.11
Omega-6 fatty acids	rs10170839	2	166572906	C	A	-0.059358	0.431424	0.007521	1.2e-14	-0.0103254	0.491896	0.00402855	0.0129999
	rs10794639	16	377367	G	A	-0.051188	0.458313	0.007546	3.3e-11	0.0049139	0.466761	0.0040423	0.23
	rs11024028	11	16756873	G	C	0.05552	0.147176	0.009698	2.18e-08	-0.00131737	0.202121	0.00508184	0.82
	rs11652763	17	42208172	A	G	0.083568	0.147574	0.012659	1.09e-10	0.0159815	0.095286	0.00690136	0.025
	rs1366594	5	88376061	C	A	-0.079453	0.522593	0.007525	5.44e-25	-0.00191196	0.472817	0.0040376	0.59
	rs1485307	8	120007395	C	T	-0.061597	0.582657	0.00761	2.49e-15	-0.00301687	0.544067	0.00405027	0.41
	rs2566752	1	68656697	C	T	0.061943	0.41074	0.007699	3.65e-15	0.00540302	0.376829	0.00417776	0.16
	rs2741856	17	41826839	C	G	0.087631	0.0573588	0.014131	1.34e-09	-0.00313534	0.081383	0.00738191	0.75
	rs3779381	7	120966790	G	A	0.057989	0.252188	0.008522	2.87e-11	-0.00566003	0.260645	0.00460308	0.14
	rs4281029	7	38153650	A	C	0.056816	0.187749	0.009361	2.96e-09	-0.00036502	0.200542	0.00509125	0.87
	rs436448	3	41121251	C	T	0.063845	0.519809	0.007565	1.56e-16	-0.00548599	0.571925	0.00407241	0.16
	rs4448201	7	96154912	C	G	0.065631	0.700398	0.007895	4.37e-16	0.00739874	0.660194	0.00426945	0.0409996
	rs4759320	12	54433011	C	G	-0.044812	0.334049	0.007933	3.33e-08	0.00453258	0.3664	0.00423627	0.29
	rs7108738	11	15710084	G	T	0.082771	0.192681	0.009715	8.07e-17	0.0122023	0.173826	0.00534472	0.0299999
	rs71390846	16	86714715	C	G	-0.059106	0.173667	0.009756	3.16e-09	-0.00133183	0.1889	0.00518371	0.96
Ratio of omega6/omega3	rs10170839	2	166572906	C	A	-0.059358	0.431424	0.007521	1.20005e-14	0.00201127	0.491896	0.00408421	0.66
	rs10794639	16	377367	G	A	-0.051188	0.458313	0.007546	3.29989e-11	-0.0068328	0.466761	0.00409572	0.0870001
	rs10946458	6	21391282	C	T	-0.044918	0.338425	0.007974	3.63003e-08	0.00504868	0.329423	0.00438017	0.25
	rs11024028	11	16756873	G	C	0.05552	0.147176	0.009698	2.18002e-08	0.00421498	0.202121	0.00512753	0.37
	rs11652763	17	42208172	A	G	0.083568	0.147574	0.012659	1.09001e-10	-0.00455081	0.095286	0.00699592	0.27
	rs1366594	5	88376061	C	A	-0.079453	0.522593	0.007525	5.44001e-25	-0.00818512	0.472817	0.00409309	0.0710003
	rs1485307	8	120007395	C	T	-0.061597	0.582657	0.00761	2.49e-15	-0.00366587	0.544067	0.00410557	0.34
	rs2566752	1	68656697	C	T	0.061943	0.41074	0.007699	3.65006e-15	-0.0031007	0.376829	0.00423721	0.31
	rs2741856	17	41826839	C	G	0.087631	0.0573588	0.014131	1.33999e-09	0.00824401	0.081383	0.00748306	0.24
	rs3779381	7	120966790	G	A	0.057989	0.252188	0.008522	2.87012e-11	0.0048241	0.260645	0.00466577	0.26
	rs4281029	7	38153650	A	C	0.056816	0.187749	0.009361	2.95999e-09	-0.00331478	0.200542	0.00516059	0.54
	rs436448	3	41121251	C	T	0.063845	0.519809	0.007565	1.55991e-16	0.00283644	0.571925	0.00412686	0.36
	rs4448201	7	96154912	C	G	0.065631	0.700398	0.007895	4.37019e-16	0.000585131	0.660194	0.0043276	0.67
	rs4759320	12	54433011	C	G	-0.044812	0.334049	0.007933	3.32997e-08	0.00947852	0.3664	0.00429322	0.02
	rs7108738	11	15710084	G	T	0.082771	0.192681	0.009715	8.07049e-17	0.00231882	0.173826	0.00539277	0.55
	rs71390846	16	86714715	C	G	-0.059106	0.173667	0.009756	3.16002e-09	-0.00252964	0.1889	0.00525222	0.4
	rs7524102	1	22698447	G	A	0.083798	0.198329	0.009823	7.36038e-17	0.00196042	0.176945	0.00535805	0.42

## Sheet: Table S7
Table S7. Characteristics of individual SNPs used in the MR analysis of causal effects of FA-BMD on PUFAs.
Outcomes	SNPs	chr	pos	effect allele	other allele	beta.exposure	eaf.exposure	se.exposure	pval.exposure	beta.outcome	eaf.outcome	se.outcome	pval.outcome

## Sheet: Table S8
Table S8. Characteristics of individual SNPs used in the MR analysis of causal effects of TB-BMD on PUFAs.
Outcomes	SNPs	chr	pos	effect allele	other allele	beta.exposure	eaf.exposure	se.exposure	pval.exposure	beta.outcome	eaf.outcome	se.outcome	pval.outcome
Omega-3 fatty acids	rs10048745	2	68962137	A	G	-0.0389	0.2477	0.0067	6.44006e-09	0.00773903	0.25563	0.00470963	0.13
	rs10490046	2	40630678	C	A	-0.0429	0.2391	0.0067	1.434e-10	-0.000544131	0.218011	0.00492943	0.97
	rs10493013	1	22703035	C	T	0.1013	0.1811	0.0074	4.07474e-43	-0.00621304	0.176337	0.00533229	0.12
	rs10735851	12	53743064	A	G	-0.0541	0.7083	0.0063	5.84252e-18	0.00435654	0.708882	0.00447133	0.28
	rs10777212	12	90334829	T	G	0.0452	0.3455	0.006	5.05126e-14	-0.00173731	0.347183	0.00430984	0.56
	rs10788264	10	124015986	A	G	-0.0338	0.4815	0.0057	2.60597e-09	-0.00790426	0.480368	0.00411412	0.0870001
	rs10832520	11	15816918	A	T	0.1123	0.0394	0.0158	1.00092e-12	0.0144145	0.030495	0.0118009	0.23
	rs10901216	9	133471891	A	G	-0.0474	0.3438	0.0061	5.5335e-15	-0.0013871	0.348281	0.0042703	0.51
	rs10931982	2	202832130	C	T	0.0508	0.7903	0.009	1.585e-08	0.00997507	0.773985	0.0048612	0.0580003
	rs1159798	10	54412493	C	A	-0.0429	0.7598	0.007	1.014e-09	-0.00136062	0.774724	0.00485842	0.62
	rs117557198	12	49655948	G	A	0.0769	0.0676	0.012	1.575e-10	0.0105027	0.076497	0.00769527	0.0819993
	rs118115924	12	49379537	T	G	-0.2822	0.0139	0.0301	6.98554e-21	0.0178033	0.011796	0.018837	0.33
	rs11904127	2	85484818	A	G	-0.0324	0.5512	0.0057	1.18201e-08	-0.00174099	0.572261	0.00412684	0.67
	rs11910328	21	40350744	A	G	-0.0429	0.8351	0.0077	2.99302e-08	-0.00711108	0.840201	0.00562045	0.27
	rs11934731	4	88831249	A	G	-0.0674	0.6738	0.0061	8.38687e-29	-0.00187325	0.679924	0.00436963	0.55
	rs12044944	1	240581653	T	C	0.0553	0.1916	0.0074	7.54223e-14	-0.00411479	0.191725	0.00517436	0.69
	rs12258451	10	54423853	G	C	-0.0702	0.1307	0.0089	2.41213e-15	-0.00382498	0.10623	0.00661027	0.31
	rs12442242	15	38340874	G	A	0.0509	0.1499	0.0082	4.94106e-10	0.00645739	0.141515	0.00585919	0.36
	rs12534510	7	120730944	C	A	0.0395	0.5545	0.0057	3.14775e-12	0.00507619	0.541686	0.00408387	0.17
	rs12612325	2	119632252	A	G	-0.0548	0.2122	0.0078	1.98198e-12	0.00207269	0.185648	0.00526346	0.68
	rs1286150	14	91464890	C	T	0.0549	0.1955	0.0072	2.44174e-14	0.00450081	0.174092	0.00535413	0.52
	rs143187557	11	47284279	T	C	-0.1237	0.0223	0.0203	1.15401e-09	0.00212046	0.023038	0.0137652	0.780001
	rs144279715	2	119548256	G	A	0.2295	0.0147	0.0294	6.18443e-15	-0.0222455	0.016492	0.0160801	0.11
	rs144691710	17	41819562	G	A	0.1017	0.0751	0.0113	2.23924e-19	-0.00854549	0.08147	0.00745718	0.25
	rs1452102	21	28773868	G	T	0.0345	0.4129	0.0057	1.736e-09	-0.00114138	0.443051	0.00412382	0.92
	rs1548607	7	50901491	G	A	-0.0363	0.313	0.0066	4.18398e-08	-0.00204175	0.326725	0.00434321	0.55
	rs2289410	2	42284110	T	A	-0.0494	0.132	0.0088	2.00198e-08	0.0123893	0.125775	0.00617909	0.0669993
	rs2350085	2	202799604	C	T	0.0643	0.1274	0.0085	3.7949e-14	0.00123823	0.122109	0.00622675	0.82
	rs2414098	15	51537806	C	T	0.0329	0.6102	0.0059	1.98701e-08	-0.00362364	0.612457	0.00420218	0.32
	rs2566751	1	68664913	A	T	-0.0567	0.8727	0.01	1.31899e-08	0.00804704	0.903084	0.00713682	0.43
	rs2566752	1	68656697	C	T	0.0721	0.3897	0.0059	1.87715e-34	0.00486468	0.376829	0.00421112	0.16
	rs2873195	17	2064702	T	A	0.0406	0.6873	0.0062	4.31122e-11	0.00150266	0.682899	0.00438614	0.75
	rs34102936	7	38142840	A	G	0.0471	0.5897	0.0057	1.86595e-16	0.00148214	0.584321	0.00412423	0.54
	rs35125553	12	1639249	G	A	0.0383	0.2855	0.0066	5.202e-09	-0.000288267	0.297672	0.00448144	0.93
	rs35199438	11	16630779	T	G	-0.0489	0.3035	0.0062	2.35993e-15	0.00284272	0.303631	0.00440973	0.61
	rs4757350	11	15703674	T	C	-0.0564	0.7852	0.0069	3.75405e-16	-0.00294102	0.791262	0.00499185	0.6
	rs4846580	1	219897941	A	G	0.0345	0.5329	0.0058	3.21299e-09	0.00843743	0.577282	0.00412971	0.0420001
	rs55781332	11	242859	G	A	0.0552	0.2169	0.0069	8.07235e-16	-0.00460388	0.229006	0.00480422	0.34
	rs56104760	1	22486029	G	A	-0.0747	0.1905	0.0074	7.37734e-24	0.00243994	0.184689	0.0052363	0.46
	rs6029130	20	39103882	T	C	0.0348	0.2874	0.0063	3.503e-08	-0.0123953	0.262135	0.00461965	0.00560003
	rs6040063	20	10640877	G	A	-0.0359	0.4993	0.0056	1.78098e-10	-0.00467027	0.475136	0.00407962	0.55
	rs634277	11	86887931	G	A	-0.0607	0.3322	0.0061	2.15179e-23	0.00412693	0.314572	0.00436303	0.33
	rs6465511	7	96134115	G	C	0.0738	0.6752	0.006	1.02802e-34	0.00232979	0.662521	0.00430246	0.719999
	rs6960249	7	96660132	G	T	-0.0325	0.4091	0.0057	1.44901e-08	-0.00256766	0.429822	0.00410655	0.48
	rs7105860	11	27306364	C	G	-0.0468	0.6025	0.0059	2.35885e-15	-0.00283197	0.635237	0.00421123	0.5
	rs71390846	16	86714715	C	G	-0.0484	0.1836	0.0075	1.38099e-10	0.00199695	0.1889	0.00522254	0.51
	rs725670	11	121913230	A	G	-0.0322	0.383	0.0059	3.61202e-08	0.00327699	0.351582	0.00423704	0.37
	rs73169678	7	150953205	A	C	0.0619	0.1117	0.0091	1.05293e-11	-0.01467	0.111197	0.00650652	0.0269998
	rs73305797	7	30997087	T	A	-0.0422	0.2431	0.0067	2.398e-10	0.0102941	0.255705	0.00467404	0.0589997
	rs73349318	10	112245400	T	A	0.0472	0.1262	0.0085	2.68201e-08	0.00992241	0.135474	0.00595288	0.16
	rs73719807	7	121191251	C	A	0.0925	0.0871	0.0112	1.14288e-16	-0.00694357	0.059575	0.00860703	0.34
	rs74394007	3	156692207	C	A	-0.0608	0.138	0.0083	2.46093e-13	-0.00412496	0.128613	0.00612708	0.46
	rs7548588	1	110475971	C	T	0.0367	0.391	0.0058	2.208e-10	0.00202046	0.404297	0.0041604	0.82
	rs757138	7	27989403	G	T	0.0348	0.3111	0.0063	3.33403e-08	-0.00389781	0.264705	0.00461649	0.41
	rs7586085	2	166577489	G	A	-0.0532	0.4663	0.0057	8.63575e-21	-0.00496269	0.488417	0.00405775	0.24
	rs76051363	4	1006987	T	C	-0.0794	0.1491	0.0085	1.38995e-20	0.00517521	0.147482	0.00576854	0.24
	rs7728694	5	88288341	T	G	-0.0503	0.461	0.0059	1.29599e-17	0.0070455	0.47459	0.00406967	0.14
	rs7740042	6	151971720	A	T	-0.0494	0.2024	0.0071	2.70707e-12	-0.00531103	0.215701	0.00498728	0.41
	rs7741085	6	44636919	T	C	0.0423	0.5874	0.0057	1.50904e-13	0.00634916	0.573011	0.00410829	0.26
	rs78667121	13	43200103	A	G	0.1326	0.0325	0.018	1.70098e-13	-0.016348	0.030639	0.011808	0.19
	rs8047501	16	392318	G	A	-0.0524	0.5077	0.0059	1.13397e-18	0.00544483	0.49888	0.00409335	0.16
	rs8070128	17	17804725	T	C	-0.0394	0.5763	0.0059	1.98381e-11	-0.00886224	0.631015	0.00420456	0.0389996
	rs818427	5	112221869	T	C	0.0342	0.3118	0.0061	2.37197e-08	0.000343954	0.329962	0.00432193	0.89
	rs838721	2	234303405	G	A	0.0314	0.563	0.0057	4.48002e-08	0.00345821	0.56149	0.00410363	0.39
	rs884205	18	60054857	C	A	0.0531	0.7579	0.0068	4.39036e-15	0.00558268	0.747908	0.00470815	0.36
	rs9594738	13	42952145	T	C	-0.0614	0.4592	0.0057	3.84061e-27	-0.00311179	0.487365	0.00407505	0.48
	rs9972944	17	63771079	G	A	-0.0363	0.5951	0.0059	6.86594e-10	0.0022908	0.621652	0.00422863	0.55
	rs9976876	21	36970350	T	G	-0.0375	0.447	0.0058	8.00571e-11	0.000891416	0.477576	0.00407639	0.85
Omega-6 fatty acids	rs10048745	2	68962137	A	G	-0.0389	0.2477	0.0067	6.44e-09	0.0103049	0.25563	0.00467409	0.032
	rs10490046	2	40630678	C	A	-0.0429	0.2391	0.0067	1.43e-10	0.000750543	0.218011	0.00489223	0.82
	rs10493013	1	22703035	C	T	0.1013	0.1811	0.0074	4.07e-43	-0.0134282	0.176337	0.00529005	0.01
	rs10735851	12	53743064	A	G	-0.0541	0.7083	0.0063	5.84e-18	0.000836427	0.708882	0.0044376	0.77
	rs10777212	12	90334829	T	G	0.0452	0.3455	0.006	5.05e-14	0.0024669	0.347183	0.00427733	0.55
	rs10788264	10	124015986	A	G	-0.0338	0.4815	0.0057	2.61e-09	-0.000628347	0.480368	0.00408279	1
	rs10832520	11	15816918	A	T	0.1123	0.0394	0.0158	1e-12	0.0180191	0.030495	0.01176	0.14
	rs10901216	9	133471891	A	G	-0.0474	0.3438	0.0061	5.53e-15	-0.0023776	0.348281	0.00423719	0.6
	rs10931982	2	202832130	C	T	0.0508	0.7903	0.009	1.59e-08	0.00138545	0.773985	0.00482451	0.93
	rs1159798	10	54412493	C	A	-0.0429	0.7598	0.007	1.01e-09	0.00129105	0.774724	0.00482142	0.94
	rs117557198	12	49655948	G	A	0.0769	0.0676	0.012	1.58e-10	0.00886948	0.076497	0.00763722	0.19
	rs118115924	12	49379537	T	G	-0.2822	0.0139	0.0301	6.99e-21	0.000182563	0.011796	0.0186949	0.95
	rs11898505	2	54684557	G	A	-0.0342	0.6674	0.006	1.28e-08	-0.008796	0.640797	0.00420683	0.0299999
	rs11904127	2	85484818	A	G	-0.0324	0.5512	0.0057	1.18e-08	-3.70573e-06	0.572261	0.0040957	0.95
	rs11910328	21	40350744	A	G	-0.0429	0.8351	0.0077	2.99e-08	-0.0142323	0.840201	0.00557716	0.0129999
	rs11934731	4	88831249	A	G	-0.0674	0.6738	0.0061	8.39e-29	0.000405269	0.679924	0.00433681	0.95
	rs12044944	1	240581653	T	C	0.0553	0.1916	0.0074	7.54e-14	-0.00754518	0.191725	0.00513337	0.12
	rs12258451	10	54423853	G	C	-0.0702	0.1307	0.0089	2.41e-15	-0.00302495	0.10623	0.00655993	0.59
	rs12442242	15	38340874	G	A	0.0509	0.1499	0.0082	4.94e-10	0.000830575	0.141515	0.00581686	0.780001
	rs12534510	7	120730944	C	A	0.0395	0.5545	0.0057	3.15e-12	0.00452793	0.541686	0.00405263	0.21
	rs12612325	2	119632252	A	G	-0.0548	0.2122	0.0078	1.98e-12	-0.00104102	0.185648	0.00522373	0.96
	rs1286150	14	91464890	C	T	0.0549	0.1955	0.0072	2.44e-14	0.00445782	0.174092	0.00531326	0.34
	rs143187557	11	47284279	T	C	-0.1237	0.0223	0.0203	1.15e-09	0.00971065	0.023038	0.0137174	0.35
	rs144279715	2	119548256	G	A	0.2295	0.0147	0.0294	6.18e-15	-0.0105843	0.016492	0.0159587	0.57
	rs144691710	17	41819562	G	A	0.1017	0.0751	0.0113	2.24e-19	-0.00304747	0.08147	0.00739888	0.75
	rs1452102	21	28773868	G	T	0.0345	0.4129	0.0057	1.74e-09	0.00630317	0.443051	0.00409206	0.11
	rs1548607	7	50901491	G	A	-0.0363	0.313	0.0066	4.18e-08	0.00215894	0.326725	0.00430999	0.61
	rs2289410	2	42284110	T	A	-0.0494	0.132	0.0088	2e-08	0.00991499	0.125775	0.00613245	0.0549997
	rs2350085	2	202799604	C	T	0.0643	0.1274	0.0085	3.79e-14	-0.00690913	0.122109	0.00617975	0.35
	rs2414098	15	51537806	C	T	0.0329	0.6102	0.0059	1.99e-08	-0.00597592	0.612457	0.00417182	0.11
	rs2566751	1	68664913	A	T	-0.0567	0.8727	0.01	1.32e-08	0.00527403	0.903084	0.00708028	0.58
	rs2566752	1	68656697	C	T	0.0721	0.3897	0.0059	1.88e-34	0.00540302	0.376829	0.00417776	0.16
	rs2873195	17	2064702	T	A	0.0406	0.6873	0.0062	4.31e-11	-0.00620359	0.682899	0.00435185	0.13
	rs34102936	7	38142840	A	G	0.0471	0.5897	0.0057	1.87e-16	-0.000632546	0.584321	0.00409268	0.92
	rs35125553	12	1639249	G	A	0.0383	0.2855	0.0066	5.2e-09	0.0023978	0.297672	0.00444764	0.66
	rs35199438	11	16630779	T	G	-0.0489	0.3035	0.0062	2.36e-15	0.00734689	0.303631	0.00439444	0.11
	rs3801387	7	120974765	G	A	0.1347	0.2721	0.0063	1.15e-100	-0.00826338	0.278786	0.0045073	0.0329997
	rs4757350	11	15703674	T	C	-0.0564	0.7852	0.0069	3.75e-16	-0.0100776	0.791262	0.00497454	0.0549997
	rs4846580	1	219897941	A	G	0.0345	0.5329	0.0058	3.21e-09	0.00237488	0.577282	0.004097	0.52
	rs55781332	11	242859	G	A	0.0552	0.2169	0.0069	8.07e-16	-0.00748113	0.229006	0.00478756	0.15
	rs56104760	1	22486029	G	A	-0.0747	0.1905	0.0074	7.38e-24	0.00418151	0.184689	0.00519482	0.41
	rs6040063	20	10640877	G	A	-0.0359	0.4993	0.0056	1.78e-10	-0.00487835	0.475136	0.00404753	0.4
	rs61884327	11	46766890	C	T	0.0801	0.0978	0.0099	4.63e-16	-0.012669	0.096615	0.00684571	0.0599998
	rs634277	11	86887931	G	A	-0.0607	0.3322	0.0061	2.15e-23	-0.00149644	0.314572	0.0043479	0.84
	rs6465511	7	96134115	G	C	0.0738	0.6752	0.006	1.03e-34	0.00744895	0.662521	0.00426955	0.0359998
	rs6960249	7	96660132	G	T	-0.0325	0.4091	0.0057	1.45e-08	-0.00271777	0.429822	0.00407514	0.46
	rs7105860	11	27306364	C	G	-0.0468	0.6025	0.0059	2.36e-15	-0.00194768	0.635237	0.00419663	0.74
	rs71390846	16	86714715	C	G	-0.0484	0.1836	0.0075	1.38e-10	-0.00133183	0.1889	0.00518371	0.96
	rs725670	11	121913230	A	G	-0.0322	0.383	0.0059	3.61e-08	-0.000395495	0.351582	0.00422235	0.98
	rs73169678	7	150953205	A	C	0.0619	0.1117	0.0091	1.05e-11	-0.00994569	0.111197	0.00645675	0.14
	rs73305797	7	30997087	T	A	-0.0422	0.2431	0.0067	2.4e-10	0.00620983	0.255705	0.00463829	0.17
	rs73349318	10	112245400	T	A	0.0472	0.1262	0.0085	2.68e-08	0.000435643	0.135474	0.00590755	0.99
	rs73719807	7	121191251	C	A	0.0925	0.0871	0.0112	1.14e-16	0.00196791	0.059575	0.00854119	0.88
	rs74394007	3	156692207	C	A	-0.0608	0.138	0.0083	2.46e-13	-0.000331495	0.128613	0.00608103	0.9
	rs7548588	1	110475971	C	T	0.0367	0.391	0.0058	2.21e-10	0.00566106	0.404297	0.00412744	0.22
	rs757138	7	27989403	G	T	0.0348	0.3111	0.0063	3.33e-08	0.000338611	0.264705	0.00458118	0.7
	rs7586085	2	166577489	G	A	-0.0532	0.4663	0.0057	8.64e-21	-0.0108135	0.488417	0.00402712	0.0109999
	rs76051363	4	1006987	T	C	-0.0794	0.1491	0.0085	1.39e-20	0.00232126	0.147482	0.00572522	0.55
	rs7728694	5	88288341	T	G	-0.0503	0.461	0.0059	1.3e-17	-0.00145023	0.47459	0.00403822	0.67
	rs7741085	6	44636919	T	C	0.0423	0.5874	0.0057	1.51e-13	0.00671196	0.573011	0.00407586	0.19
	rs78667121	13	43200103	A	G	0.1326	0.0325	0.018	1.7e-13	-0.00669145	0.030639	0.0117183	0.51
	rs8047501	16	392318	G	A	-0.0524	0.5077	0.0059	1.13e-18	0.00253937	0.49888	0.00406292	0.47
	rs8070128	17	17804725	T	C	-0.0394	0.5763	0.0059	1.98e-11	0.00450596	0.631015	0.00417169	0.29
	rs818427	5	112221869	T	C	0.0342	0.3118	0.0061	2.37e-08	-0.00256591	0.329962	0.00428854	0.630001
	rs838721	2	234303405	G	A	0.0314	0.563	0.0057	4.48e-08	0.00807893	0.56149	0.00407266	0.0589997
	rs884205	18	60054857	C	A	0.0531	0.7579	0.0068	4.39e-15	0.00383962	0.747908	0.00467065	0.53
	rs9972944	17	63771079	G	A	-0.0363	0.5951	0.0059	6.87e-10	-0.00268423	0.621652	0.00419558	0.57
	rs9976876	21	36970350	T	G	-0.0375	0.447	0.0058	8.01e-11	-0.00657171	0.477576	0.00404499	0.18
Ratio of omega6/omega3	rs10048745	2	68962137	A	G	-0.0389	0.2477	0.0067	6.44006e-09	-0.00473021	0.25563	0.00473866	0.31
	rs10490046	2	40630678	C	A	-0.0429	0.2391	0.0067	1.434e-10	0.000720822	0.218011	0.00495982	0.99
	rs10493013	1	22703035	C	T	0.1013	0.1811	0.0074	4.07474e-43	0.00187315	0.176337	0.00536533	0.44
	rs10735851	12	53743064	A	G	-0.0541	0.7083	0.0063	5.84252e-18	-0.00473816	0.708882	0.00449725	0.3
	rs10777212	12	90334829	T	G	0.0452	0.3455	0.006	5.05126e-14	0.0029378	0.347183	0.00433482	0.39
	rs10788264	10	124015986	A	G	-0.0338	0.4815	0.0057	2.60597e-09	0.00903007	0.480368	0.00413797	0.0389996
	rs10832520	11	15816918	A	T	0.1123	0.0394	0.0158	1.00092e-12	-0.00926354	0.030495	0.0118657	0.39
	rs10901216	9	133471891	A	G	-0.0474	0.3438	0.0061	5.5335e-15	0.000745627	0.348281	0.00429497	0.64
	rs10931982	2	202832130	C	T	0.0508	0.7903	0.009	1.585e-08	-0.0107004	0.773985	0.00489116	0.0369999
	rs1159798	10	54412493	C	A	-0.0429	0.7598	0.007	1.014e-09	0.00200234	0.774724	0.00488658	0.57
	rs117557198	12	49655948	G	A	0.0769	0.0676	0.012	1.575e-10	-0.00805484	0.076497	0.00773988	0.19
	rs118115924	12	49379537	T	G	-0.2822	0.0139	0.0301	6.98554e-21	-0.0189721	0.011796	0.0189462	0.27
	rs11904127	2	85484818	A	G	-0.0324	0.5512	0.0057	1.18201e-08	0.00243143	0.572261	0.00415228	0.59
	rs11910328	21	40350744	A	G	-0.0429	0.8351	0.0077	2.99302e-08	0.00185008	0.840201	0.00565196	0.96
	rs11934731	4	88831249	A	G	-0.0674	0.6738	0.0061	8.38687e-29	0.00212063	0.679924	0.00439497	0.61
	rs12044944	1	240581653	T	C	0.0553	0.1916	0.0074	7.54223e-14	0.00168176	0.191725	0.00520641	0.9
	rs12258451	10	54423853	G	C	-0.0702	0.1307	0.0089	2.41213e-15	0.00288828	0.10623	0.00664858	0.42
	rs12442242	15	38340874	G	A	0.0509	0.1499	0.0082	4.94106e-10	-0.00664659	0.141515	0.00589506	0.33
	rs12534510	7	120730944	C	A	0.0395	0.5545	0.0057	3.14775e-12	-0.00379839	0.541686	0.00410783	0.3
	rs12612325	2	119632252	A	G	-0.0548	0.2122	0.0078	1.98198e-12	-0.00278954	0.185648	0.0052959	0.6
	rs1286150	14	91464890	C	T	0.0549	0.1955	0.0072	2.44174e-14	-0.00307479	0.174092	0.00538458	0.64
	rs143187557	11	47284279	T	C	-0.1237	0.0223	0.0203	1.15401e-09	0.00305243	0.023038	0.0138407	0.79
	rs144279715	2	119548256	G	A	0.2295	0.0147	0.0294	6.18443e-15	0.0207148	0.016492	0.0161792	0.14
	rs144691710	17	41819562	G	A	0.1017	0.0751	0.0113	2.23924e-19	0.00768367	0.08147	0.00750026	0.27
	rs1452102	21	28773868	G	T	0.0345	0.4129	0.0057	1.736e-09	0.00365044	0.443051	0.00414694	0.53
	rs1548607	7	50901491	G	A	-0.0363	0.313	0.0066	4.18398e-08	0.00341082	0.326725	0.00436869	0.39
	rs2289410	2	42284110	T	A	-0.0494	0.132	0.0088	2.00198e-08	-0.00970815	0.125775	0.00621717	0.22
	rs2350085	2	202799604	C	T	0.0643	0.1274	0.0085	3.7949e-14	-0.00386764	0.122109	0.00626513	0.49
	rs2414098	15	51537806	C	T	0.0329	0.6102	0.0059	1.98701e-08	0.00161533	0.612457	0.0042279	0.630001
	rs2566751	1	68664913	A	T	-0.0567	0.8727	0.01	1.31899e-08	-0.00682257	0.903084	0.00718103	0.57
	rs2566752	1	68656697	C	T	0.0721	0.3897	0.0059	1.87715e-34	-0.0031007	0.376829	0.00423721	0.31
	rs2873195	17	2064702	T	A	0.0406	0.6873	0.0062	4.31122e-11	-0.0045785	0.682899	0.00441148	0.3
	rs34102936	7	38142840	A	G	0.0471	0.5897	0.0057	1.86595e-16	-0.00148693	0.584321	0.00414843	0.58
	rs35125553	12	1639249	G	A	0.0383	0.2855	0.0066	5.202e-09	0.00128866	0.297672	0.00450742	0.81
	rs35199438	11	16630779	T	G	-0.0489	0.3035	0.0062	2.35993e-15	4.33907e-05	0.303631	0.00443395	0.94
	rs4757350	11	15703674	T	C	-0.0564	0.7852	0.0069	3.75405e-16	-0.000418166	0.791262	0.00501926	0.91
	rs4846580	1	219897941	A	G	0.0345	0.5329	0.0058	3.21299e-09	-0.0085597	0.577282	0.0041553	0.0409996
	rs55781332	11	242859	G	A	0.0552	0.2169	0.0069	8.07235e-16	0.00209077	0.229006	0.0048306	0.649999
	rs56104760	1	22486029	G	A	-0.0747	0.1905	0.0074	7.37734e-24	-0.000994044	0.184689	0.00526874	0.74
	rs6029130	20	39103882	T	C	0.0348	0.2874	0.0063	3.503e-08	0.00588381	0.262135	0.00464649	0.2
	rs6040063	20	10640877	G	A	-0.0359	0.4993	0.0056	1.78098e-10	0.00323495	0.475136	0.00410333	0.709999
	rs634277	11	86887931	G	A	-0.0607	0.3322	0.0061	2.15179e-23	-0.00527094	0.314572	0.00438699	0.25
	rs6465511	7	96134115	G	C	0.0738	0.6752	0.006	1.02802e-34	0.000169662	0.662521	0.0043277	0.719999
	rs6960249	7	96660132	G	T	-0.0325	0.4091	0.0057	1.44901e-08	0.00174675	0.429822	0.00413065	0.67
	rs7105860	11	27306364	C	G	-0.0468	0.6025	0.0059	2.35885e-15	0.00228754	0.635237	0.00423436	0.6
	rs71390846	16	86714715	C	G	-0.0484	0.1836	0.0075	1.38099e-10	-0.00252964	0.1889	0.00525222	0.4
	rs725670	11	121913230	A	G	-0.0322	0.383	0.0059	3.61202e-08	-0.00413667	0.351582	0.00426031	0.28
	rs73169678	7	150953205	A	C	0.0619	0.1117	0.0091	1.05293e-11	0.0127234	0.111197	0.0065447	0.04
	rs73305797	7	30997087	T	A	-0.0422	0.2431	0.0067	2.398e-10	-0.00920353	0.255705	0.00470147	0.0790005
	rs73349318	10	112245400	T	A	0.0472	0.1262	0.0085	2.68201e-08	-0.0106658	0.135474	0.00598739	0.13
	rs73719807	7	121191251	C	A	0.0925	0.0871	0.0112	1.14288e-16	0.0090377	0.059575	0.00865752	0.26
	rs74394007	3	156692207	C	A	-0.0608	0.138	0.0083	2.46093e-13	0.00469461	0.128613	0.00616234	0.43
	rs7548588	1	110475971	C	T	0.0367	0.391	0.0058	2.208e-10	1.16251e-05	0.404297	0.00418617	0.85
	rs757138	7	27989403	G	T	0.0348	0.3111	0.0063	3.33403e-08	0.00451344	0.264705	0.00464358	0.3
	rs7586085	2	166577489	G	A	-0.0532	0.4663	0.0057	8.63575e-21	0.0010763	0.488417	0.00408276	0.83
	rs76051363	4	1006987	T	C	-0.0794	0.1491	0.0085	1.38995e-20	-0.00491277	0.147482	0.005802	0.32
	rs7728694	5	88288341	T	G	-0.0503	0.461	0.0059	1.29599e-17	-0.00836959	0.47459	0.00409373	0.0560003
	rs7740042	6	151971720	A	T	-0.0494	0.2024	0.0071	2.70707e-12	-0.000550319	0.215701	0.00501811	0.75
	rs7741085	6	44636919	T	C	0.0423	0.5874	0.0057	1.50904e-13	-0.00435178	0.573011	0.00413368	0.48
	rs78667121	13	43200103	A	G	0.1326	0.0325	0.018	1.70098e-13	0.0151613	0.030639	0.0118757	0.2
	rs8047501	16	392318	G	A	-0.0524	0.5077	0.0059	1.13397e-18	-0.00518082	0.49888	0.00411662	0.21
	rs8070128	17	17804725	T	C	-0.0394	0.5763	0.0059	1.98381e-11	0.011878	0.631015	0.00422885	0.00599998
	rs818427	5	112221869	T	C	0.0342	0.3118	0.0061	2.37197e-08	-0.00169925	0.329962	0.00434749	0.81
	rs838721	2	234303405	G	A	0.0314	0.563	0.0057	4.48002e-08	-0.0005131	0.56149	0.00412893	0.82
	rs884205	18	60054857	C	A	0.0531	0.7579	0.0068	4.39036e-15	-0.00466788	0.747908	0.00473557	0.5
	rs9594738	13	42952145	T	C	-0.0614	0.4592	0.0057	3.84061e-27	-0.00162153	0.487365	0.0040984	0.630001
	rs9972944	17	63771079	G	A	-0.0363	0.5951	0.0059	6.86594e-10	-0.00366528	0.621652	0.00425306	0.42
	rs9976876	21	36970350	T	G	-0.0375	0.447	0.0058	8.00571e-11	-0.00382972	0.477576	0.00409924	0.39
